# Supplementary material for: Identification of Susceptibility Genes of Adult Asthma in French Canadian Women
Source: Can Respir J. 2016 May 4;2016:3564341. doi: 10.1155/2016/3564341 (PMC4904514; doi:10.1155/2016/3564341)
Supplement: Supplementary file 1 — Supplementary materials contain additional details about the methodologies. It also contains two figures showing the pool-GWAS design (Suppl. Figure 1) and the asthma genetic association results stratified by sex in the QCCCAC for the 38 genotyped SNPs (Suppl. Figure 2). Eight supplementary tables are also available showing results for 38 SNPs tested by individual genotyping in 299 allergic cases and 154 allergic controls (Suppl. Table 1), completed results for the 21 SNPs associated with asthma and SNPs in LD (Suppl. Table 2), most significant lung eQTL (Suppl. Table 3), in silico analyses results (Suppl. Tables 4 to 6), and results from the SLSJ asthma family collection (Suppl. Tables 7 and 8). [file 3564341.f1.zip › Supp Mat/SupplTable2.xls]

## Sheet: SupplTable2
	Genomic context						LD mapping			pGWAS in the QCCCAC		Individual Genotyping in the QCCCAC				Validation in the SLSJ familial collection for asthma		in silico functional prediction
dbSNP ID	Chr	SNP position HG19	Minor allele	Major allele	MAF in lung eQTL dataset (Laval cohort)	Detailed location	Proxy	Distance	LD* (Rsquared)	top 20 or near candidate genes	Silhouette score	Minor allele	Major allele	P-value	Minor allele Odd Ratio	P-value	Minor allele Odd Ratio	scaled C-score
rs17655581	13q32.3	99331782	C	T	0.03667	5.1kb 3' of SLC15A1	rs17655581	0	1	top20	0.691942	G	A	8e-05	0.3167	NA	NA	3.703
rs61646030		99332574	C	A	0.03667	4.3kb 3' of SLC15A1	rs17655581	792	1									0.279
rs7980829	12q15	68436166	T	G	0.1601	IFNG-AS1	rs7980829	0	1	top20	0.655236	A	C	0.0002	0.5692	NA	NA	1.626
rs11177020		68443048	T	A	0.186	IFNG-AS1	rs7980829	6882	0.83252									0.17
rs803010	14q22.1	52734092	T	C	0.2579	338bp 5' of PTGDR	rs803010	0	1	PTGDR, PTGER2	0.483643	A	G	0.0004	1.604	NA	NA	NA
rs803008		52736936	G	A	0.2628	PTGDR/intronic	rs803010	2844	0.975687									NA
rs813921		52737115	C	G	0.2604	PTGDR/intronic	rs803010	3023	0.987771									NA
rs803007		52738016	G	T	0.2628	PTGDR/intronic	rs803010	3924	0.975687									NA
rs803006		52738023	G	T	0.2616	PTGDR/intronic	rs803010	3931	0.969495									NA
rs1254609		52738468	A	G	0.2604	PTGDR/intronic	rs803010	4376	0.987771									NA
rs810633		52741950	A	G	0.2775	PTGDR/3'-UTR	rs803010	7858	0.90967							0.548944		NA
rs802987		52742369	G	A	0.28	PTGDR/3'-UTR	rs803010	8277	0.898983							0.525272		NA
rs35846454		52748126	GT	G	0.2691	4.7kb 3' of PTGDR	rs803010	14034	0.829291									1.012
rs11695389		204795112	G	A	0.2537	6.4kb 5' of ICOS	rs10932034	-17881	0.949441									NA
rs57252380		204795876	C	T	0.2426	5.6kb 5' of ICOS	rs10932034	-17117	0.896958									0.13
rs4325730		204797790	G	A	0.2537	3.7kb 5' of ICOS	rs10932034	-15203	0.949441									NA
rs3923093		204798020	T	C	0.2537	3.5kb 5' of ICOS	rs10932034	-14973	0.949441									NA
rs56324422		204798402	G	A	0.2426	3.1kb 5' of ICOS	rs10932034	-14591	0.896958									1.03
rs11571306		204799102	C	T	0.2537	2.4kb 5' of ICOS	rs10932034	-13891	0.949441									NA
rs11571305		204800126	A	G	0.2433	1.3kb 5' of ICOS	rs10932034	-12867	0.897094									3.089
rs11883722		204800845	A	G	0.2433	625bp 5' of ICOS	rs10932034	-12148	0.897094									2.216
rs4675374		204802578	T	C	0.2543	ICOS/intronic	rs10932034	-10415	0.944205							0.141885		NA
rs10932031		204804494	T	C	0.2549	ICOS/intronic	rs10932034	-8499	0.949576									NA
rs7594065		204807655	T	C	0.2611	ICOS/intronic	rs10932034	-5338	0.983237									NA
rs7583090		204807838	G	A	0.2611	ICOS/intronic	rs10932034	-5155	0.983237									NA
rs10804133		204808355	C	T	0.26	ICOS/intronic	rs10932034	-4638	1									NA
rs10578138		204809773	TTG	T	0.258	ICOS/intronic	rs10932034	-3220	1									8.748
rs200017779		204809777	GTC	G	0.2592	ICOS/intronic	rs10932034	-3216	0.994353									7.31
rs4522587		204811623	G	C	0.258	ICOS/intronic	rs10932034	-1370	1									NA
rs10932034	2q33.2	204812993	A	G	0.2592	ICOS/intronic	rs10932034	0	1	ICOS	0.496517	A	G	0.001	1.585	NA	NA	NA
rs4675377		204814676	C	T	0.2592	ICOS/intronic	rs10932034	1683	0.977671							0.353265		NA
rs10968564		28405310	C	T	0.08889	LINGO2/intronic	rs10968574	-8005	0.968245									9.85
rs10812809		28405323	C	G	0.08889	LINGO2/intronic	rs10968574	-7992	0.968245									7.681
rs10968571		28410794	G	C	0.09264	LINGO2/intronic	rs10968574	-2521	0.953886									3.393
rs10968573		28412465	C	G	0.0875	LINGO2/intronic	rs10968574	-850	1									0.25
rs10968574	9p21.1	28413315	C	T	0.0875	LINGO2/intronic	rs10968574	0	1	top20	0.661184	G	A	0.002	2.068	NA	NA	3.739
rs56798428		28413508	A	G	0.0875	LINGO2/intronic	rs10968574	193	1									0.659
rs11791730		28414243	A	G	0.0875	LINGO2/intronic	rs10968574	928	1									0.398
rs28683620		28416441	A	G	0.0875	LINGO2/intronic	rs10968574	3126	1									11.99
rs148545007		28416499	G	GAT	0.0875	LINGO2/intronic	rs10968574	3184	1									15.14
rs10123139		28417985	G	C	0.09902	LINGO2/intronic	rs10968574	4670	1									1.4
rs2183826		28419193	G	A	0.1015	LINGO2/intronic	rs10968574	5878	0.968948							0.918383		0.264
rs7030096		28419765	A	C	0.09902	LINGO2/intronic	rs10968574	6450	1									6.643
rs10812815		28421205	G	A	0.09902	LINGO2/intronic	rs10968574	7890	1									3.25
rs10812816		28421250	C	A	0.1015	LINGO2/intronic	rs10968574	7935	0.968948									0.574
rs59889126		28422499	T	TA	0.1015	LINGO2/intronic	rs10968574	9184	0.968948									3.097
rs10126008		28422658	C	T	0.1015	LINGO2/intronic	rs10968574	9343	0.968948									1.249
rs57371504		28423193	C	T	0.09902	LINGO2/intronic	rs10968574	9878	1									6.479
rs58544246		28423208	A	T	0.1015	LINGO2/intronic	rs10968574	9893	0.968948									0.026
rs28661027		28423276	T	A	0.1015	LINGO2/intronic	rs10968574	9961	0.968948									1.498
rs58715159		28423281	G	A	0.1015	LINGO2/intronic	rs10968574	9966	0.968948									2.185
rs10119135		28425251	T	A	0.1015	LINGO2/intronic	rs10968574	11936	0.968948									0.252
rs59253217		28425327	T	G	0.1015	LINGO2/intronic	rs10968574	12012	0.968948									0.149
rs10125375		28425658	A	C	0.1015	LINGO2/intronic	rs10968574	12343	0.968948									4.328
rs10125451		28425712	A	G	0.1015	LINGO2/intronic	rs10968574	12397	0.968948									2.384
rs10125468		28425829	C	G	0.1015	LINGO2/intronic	rs10968574	12514	0.968948									2.453
rs10968587		28426077	A	C	0.1015	LINGO2/intronic	rs10968574	12762	0.968948									19.25
rs201573795		28426934	GAA	G	0.1015	LINGO2/intronic	rs10968574	13619	0.968948									0.646
rs10117301		28426935	A	T	0.1015	LINGO2/intronic	rs10968574	13620	0.968948									4.794
rs10117302		28426938	A	T	0.1015	LINGO2/intronic	rs10968574	13623	0.968948									5.712
rs10114788		28427026	T	G	0.1015	LINGO2/intronic	rs10968574	13711	0.968948									1.734
rs1543672		28427209	C	T	0.1015	LINGO2/intronic	rs10968574	13894	0.968948									6.543
rs9298895		28427657	T	C	0.1015	LINGO2/intronic	rs10968574	14342	0.968948									3.231
rs10491889		28427922	G	A	0.1015	LINGO2/intronic	rs10968574	14607	0.968948									1.178
rs10968588		28428032	A	G	0.1015	LINGO2/intronic	rs10968574	14717	0.968948									3.618
rs10968589		28428146	C	T	0.1015	LINGO2/intronic	rs10968574	14831	0.968948									10.37
rs10968590		28428222	A	G	0.1015	LINGO2/intronic	rs10968574	14907	0.968948									18.55
rs60032988		28428616	TA	T	0.1015	LINGO2/intronic	rs10968574	15301	0.968948									0.707
rs10968591		28428866	C	T	0.1015	LINGO2/intronic	rs10968574	15551	0.968948									0.032
rs10812819		28428935	T	C	0.1015	LINGO2/intronic	rs10968574	15620	0.968948									2.603
rs10812820		28428963	A	T	0.1015	LINGO2/intronic	rs10968574	15648	0.968948									6.066
rs4329357		28429062	C	T	0.1015	LINGO2/intronic	rs10968574	15747	0.968948									0.544
rs4407982		28429124	G	A	0.1015	LINGO2/intronic	rs10968574	15809	0.968948									19.17
rs4329358		28429273	G	T	0.1015	LINGO2/intronic	rs10968574	15958	0.968948									6.688
rs4529547		28429403	T	C	0.1015	LINGO2/intronic	rs10968574	16088	0.968948									9.597
rs4529548		28429434	T	C	0.1015	LINGO2/intronic	rs10968574	16119	0.968948									4.512
rs10119837		28429734	C	T	0.1015	LINGO2/intronic	rs10968574	16419	0.968948									2.627
rs10116056		28430417	C	T	0.09902	LINGO2/intronic	rs10968574	17102	1									1.649
rs12352207		28430593	A	C	0.09902	LINGO2/intronic	rs10968574	17278	1									0.453
rs10121454		28433078	G	A	0.1015	LINGO2/intronic	rs10968574	19763	0.968948									3.474
rs10812822		28433620	G	A	0.09902	LINGO2/intronic	rs10968574	20305	1									0.884
rs10968597		28434138	C	G	0.09653	LINGO2/intronic	rs10968574	20823	0.968934									0.468
rs10757742		28435003	A	T	0.09601	LINGO2/intronic	rs10968574	21688	0.968571									9.338
rs984142		28435647	G	A	0.09601	LINGO2/intronic	rs10968574	22332	0.968571									6.642
rs72676085		67683571	A	G	0.08395	IL23R/intronic	rs12070470	-13700	0.906456									6.63
rs12063118		67685865	A	G	0.08824	IL23R/intronic	rs12070470	-11406	0.970926									0.973
rs72676087		67686768	T	C	0.08824	IL23R/intronic	rs12070470	-10503	0.970926									0.152
rs72676088		67691270	C	T	0.0868	IL23R/intronic	rs12070470	-6001	1									4.481
rs12070470	1p31.3	67697271	C	T	0.0868	IL23R/intronic	rs12070470	0	1	top20	0.647712	G	A	0.005	1.778	0.256383		2.173
rs11465803		67702141	T	C	0.0868	IL23R/intronic	rs12070470	4870	1									7.894
rs72676092		67707155	C	T	0.08313	IL23R/intronic	rs12070470	9884	0.952268									6.386
rs76892752		67707382	T	G	0.08313	IL23R/intronic	rs12070470	10111	0.952268									0.87
rs72676093		67707631	G	T	0.08313	IL23R/intronic	rs12070470	10360	0.952268									1.093
rs72676096		67708987	T	C	0.08313	IL23R/intronic	rs12070470	11716	0.952268									2.283
rs139894496		67711543	A	G	0.08313	IL23R/intronic	rs12070470	14272	0.952268									8.754
rs115941061		67712437	C	T	0.08313	IL23R/intronic	rs12070470	15166	0.952268									0.008
rs11488272		67716732	C	T	0.08313	IL23R/intronic	rs12070470	19461	0.952268									1.744
rs12085634		67718713	A	T	0.08313	IL23R/intronic	rs12070470	21442	0.952268									5.141
rs72678503		67728459	G	C	0.07323	2.8kb 3' of IL23R	rs12070470	31188	0.912799									3.52
rs72678504		67729728	C	T	0.07468	3.6kb 3' of U4atac	rs12070470	32457	0.930071									1.1
rs13009552		116003892	G	C	0.1106	DPP10/intronic	rs17453235	-154758	0.955395									1.844
rs144308549		116126359	A	ATTAATT	0.1137	DPP10/intronic	rs17453235	-32291	1									4.274
rs17453131		116151844	G	A	0.09658	DPP10/intronic	rs17453235	-6806	0.849802									6.358
rs35777208		116153408	A	G	0.09658	DPP10/intronic	rs17453235	-5242	0.849802									2.898
rs13022199		116154002	A	G	0.09658	DPP10/intronic	rs17453235	-4648	0.849802									4.755
rs35568580		116157589	T	C	0.09658	DPP10/intronic	rs17453235	-1061	0.849802									1.628
rs17453235	2q14.1	116158650	C	T	0.1137	DPP10/intronic	rs17453235	0	1	DPP10	0.531386	G	A	0.005	1.712	0.414162		9.896
rs66827093		116160527	G	A	0.1	DPP10/intronic	rs17453235	1877	0.81099									0.72
rs75249190		116161078	A	C	0.0953	DPP10/intronic	rs17453235	2428	0.847576									0.274
rs881754	11q24.1	121673147	C	T	0.08924	169kb 3' of SORL1	rs881754	0	1	top20	0.646448	G	A	0.007	1.716	0.526336		2.767
rs1375016		121673930	C	T	0.08924	170kb 3' of SORL1	rs881754	783	1									3.426
rs146731544		121680575	TC	T	0.09236	176kb 3' of SORL1	rs881754	7428	0.970807									0.513
rs1579921		121682157	T	C	0.08924	178kb 3' of SORL1	rs881754	9010	1									2.307
rs7130887		121684177	T	G	0.08924	180kb 3' of SORL1	rs881754	11030	1									2.184
rs76462942		121685308	T	A	0.08924	181kb 3' of SORL1	rs881754	12161	1									1.52
rs78531352		121685580	G	C	0.08924	181kb 3' of SORL1	rs881754	12433	1									2.08
rs144677998		121690503	TA	T	0.09169	185kb 5' of U6	rs881754	17356	0.970862									0.496
rs7105411		121702440	A	G	0.09046	173kb 5' of U6	rs881754	29293	0.955967									1.186
rs11827633		121703777	G	A	0.09046	171kb 5' of U6	rs881754	30630	0.955967									2.684
rs7130229		121706649	A	C	0.08924	168kb 5' of U6	rs881754	33502	1									1.802
rs77683977		121714064	G	C	0.08924	161kb 5' of U6	rs881754	40917	1									0.721
rs11824638		121716901	T	C	0.08924	158kb 5' of U6	rs881754	43754	1									0.167
rs11828273		121718285	C	T	0.09169	157kb 5' of U6	rs881754	45138	0.970862									2.411
rs147667467		121725954	T	C	0.08924	149kb 5' of U6	rs881754	52807	1									0.479
rs151249748		121726230	C	G	0.08924	149kb 5' of U6	rs881754	53083	1									0.985
rs147090342		121732190	A	AAAG	0.08802	143kb 5' of U6	rs881754	59043	0.985108									6.062
rs80154702		121735238	A	G	0.09046	140kb 5' of U6	rs881754	62091	0.955967									3.279
rs111611915		121742178	T	C	0.08824	133kb 5' of U6	rs881754	69031	1									0.144
rs75738575		121746340	C	T	0.09114	129kb 5' of U6	rs881754	73193	0.954819									3.284
rs113625032		121748552	T	TTAGA	0.08712	127kb 5' of U6	rs881754	75405	0.984569									9.756
rs78050399		121750205	A	G	0.08483	125kb 5' of U6	rs881754	77058	0.984032									4.089
rs76903606		121750693	C	A	0.0873	124kb 5' of U6	rs881754	77546	0.949981									19.56
rs74353562		121753328	C	T	0.08333	122kb 5' of U6	rs881754	80181	0.965502									2.298
rs2285286		17199248	C	A	0.04668	MTMR7/intronic	rs739337	-3623	0.870716									2.33
rs2285289		17201940	C	G	0.03554	MTMR7/intronic	rs739337	-931	0.834793									1.968
rs739336		17202736	T	C	0.03554	MTMR7/intronic	rs739337	-135	0.834793									4.2
rs739337	8p22	17202871	G	A	0.04279	MTMR7/intronic	rs739337	0	1	top20	0.647124	G	A	0.008	2.541	0.603379		1.758
rs4921542		17205577	G	T	0.04489	MTMR7/intronic	rs739337	2706	0.972666									6.309
rs28652774		17206787	G	A	0.04926	MTMR7/intronic	rs739337	3916	0.875922									5.867
rs7011504		17208533	C	T	0.0489	MTMR7/intronic	rs739337	5662	0.876004									1.697
rs11134480	5q34	167341594	C	T	0.1002	ODZ2/intronic	rs11134480	0	1	top20	0.68567	G	A	0.012	1.61	0.0821773		2.88
rs17500510	6p21.32	32712818	A	G	0.11	HLA-DQA2/intronic	rs17500510	0	1	top20	0.63611	A	G	0.018	1.55	0.317348		2.39
rs9264475		31231988	T	C	0.02451	4.5kb 3' of HLA-C	rs2904774	-218165	0.818202									3.453
rs183557011		31321922	A	G	0.02689		rs2904774	-128231	0.834674									3.95
rs140115320		31343213	T	G	0.02689		rs2904774	-106940	0.834674									8.964
rs116591252		31353977	C	T	0.02689		rs2904774	-96176	0.834674									1.334
rs114409738		31354200	C	T	0.02689		rs2904774	-95953	0.834674									0.025
rs191473755		31359418	A	G	0.02689		rs2904774	-90735	0.834674									1.665
rs116015216		31362519	T	C	0.02689		rs2904774	-87634	0.834674									10.08
rs114924591		31366959	C	T	0.02689		rs2904774	-83194	0.834674									2.469
rs3915964		31367486	T	C	0.02689	74bp 5' of MICA	rs2904774	-82667	0.834674									8.674
rs139255950		31370147	C	A	0.02689		rs2904774	-80006	0.834674									1.679
rs138676195		31378965	A	G	0.02689		rs2904774	-71188	0.834674									0.011
rs114303744		31379424	A	C	0.02689		rs2904774	-70729	0.834674									2.865
rs116597262		31380373	C	A	0.02689		rs2904774	-69780	0.834674									2.957
rs116043048		31380774	A	G	0.02689		rs2904774	-69379	0.834674									4.924
rs114345610		31382149	C	G	0.02689		rs2904774	-68004	0.834674									1.875
rs114667568		31386094	T	G	0.02689		rs2904774	-64059	0.834674									6.556
rs114215437		31390215	T	G	0.02689	HCP5	rs2904774	-59938	0.834674									0.157
rs114281305		31393016	T	C	0.02689	HCP5	rs2904774	-57137	0.834674									3.305
rs148092313		31402038	C	T	0.02104		rs2904774	-48115	0.840532									3.514
rs116562656		31413318	C	A	0.02567	XXbac-BPG181B23.4	rs2904774	-36835	0.871435									0.034
rs114106330		31414104	G	A	0.02567		rs2904774	-36049	0.871435									0.345
rs114813526		31416544	T	C	0.02567	HCP5	rs2904774	-33609	0.871435									1.38
rs142301460		31428603	C	A	0.02094	HCP5	rs2904774	-21550	1									0.959
rs115138709		31430600	C	A	0.02586	HCP5	rs2904774	-19553	0.809979									0.357
rs114577676		31431063	A	G	0.02586		rs2904774	-19090	0.809979									15.04
rs116835841		31431403	T	C	0.02586		rs2904774	-18750	0.809979									6.959
rs138681557		31433424	G	A	0.02094	HCP5/3'-UTR	rs2904774	-16729	1									4.029
rs150934595		31433998	T	C	0.02586	HCP5	rs2904774	-16155	0.809979									3.107
rs138364997		31436879	T	C	0.022	HCP5	rs2904774	-13274	1									1.375
rs2904774	6p21.33	31450153	G	A	0.022	4.9kb 3' of HCP5	rs2904774	0	1	MICB	0.49385	G	A	0.019	3.428	0.7352		0.414
rs141694822		31459313	A	G	0.022		rs2904774	9160	1									1.119
rs146783964		31478515	A	G	0.022		rs2904774	28362	1									2.143
rs150749122		31480508	A	G	0.022		rs2904774	30355	1									7.737
rs144949368		31496395	T	C	0.022		rs2904774	46242	1									7.29
rs139037262		31505006	G	C	0.022		rs2904774	54853	1									4.43
rs186966149		31523286	G	A	0.022		rs2904774	73133	1									3.03
rs9267494		31530275	C	T	0.02445	3.7kb 3' of NFKBIL1/intronic	rs2904774	80122	0.857175									1.523
rs7762619		31531310	G	T	0.02445	4.7kb 3' of NFKBIL1/intronic	rs2904774	81157	0.857175									6.413
rs1800750		31542963	A	G	0.02567	380bp 5' of TNF	rs2904774	92810	0.817847									5.761
rs199635325		31559917	C	CCT	0.02323	NCR3/intronic	rs2904774	109764	0.947631									1.931
rs146469881		31564299	A	G	0.02323		rs2904774	114146	0.947631									0.169
rs9267510		31566363	C	T	0.02323	5.6kb 5' of NCR3	rs2904774	116210	0.947631									6.53
rs9267512		31568419	C	T	0.02323	7.7kb 5' of NCR3	rs2904774	118266	0.947631									1.905
rs4151659		31918464	G	A	0.02323	CFB/missense	rs2904774	468311	0.845787									14.2
rs7916988		10609519	C	T	0.1076	105kb 5' of RP11-271F18.2	rs7896493	-59	1									2.908
rs7896493	10p14	10609578	A	G	0.1076	105kb 5' of RP11-271F18.2	rs7896493	0	1	top20	0.643553	A	G	0.019	1.554	0.805446		3.376
rs34070858		152442472	G	T	0.1225	ESR1	rs6934016	-14556	0.849769									3.737
rs2295190		152443744	T	G	0.1222	SYNE1/missense	rs6934016	-13284	0.849858									24.5
rs11754998		152445064	A	T	0.1093	SYNE1/intronic	rs6934016	-11964	1									4.632
rs35878677		152449974	C	A	0.1088	SYNE1/intronic	rs6934016	-7054	1									6.855
rs67734009		152450587	C	T	0.1088	SYNE1/intronic	rs6934016	-6441	1									1.028
rs66553845		152455521	T	C	0.1222	SYNE1/intronic	rs6934016	-1507	0.884822									2.561
rs36011515		152455678	T	C	0.1088	SYNE1/intronic	rs6934016	-1350	1									4.88
rs35298242		152455748	A	G	0.1088	SYNE1/intronic	rs6934016	-1280	1									0.226
rs13211987		152456098	A	G	0.1088	SYNE1/intronic	rs6934016	-930	1									3.888
rs6934016	6q25.1	152457028	A	C	0.1088	SYNE1/intronic	rs6934016	0	1	ESR1	0.585064	A	C	0.02	1.526	NA	NA	4.952
rs17082180		152458093	A	G	0.1064	SYNE1/intronic	rs6934016	1065	0.849541							0.295431		2.223
rs35608849		152458174	A	G	0.1002	SYNE1/intronic	rs6934016	1146	0.909938									2.406
rs148476337		152462043	A	G	0.09753	SYNE1/intronic	rs6934016	5015	0.895553									0.349
rs76054115		7016722	C	T	0.03676	3.8kb 3' of ZNF214	rs12418753	-25041	0.965254									3.115
rs80124812		7024507	G	A	0.03667	ZNF214/intronic	rs12418753	-17256	0.965261									2.766
rs16921141		7025096	T	A	0.03667	ZNF214/intronic	rs12418753	-16667	0.965261									2.436
rs76641781		7028519	G	A	0.03667	ZNF214/intronic	rs12418753	-13244	0.965261									3.913
rs146891471		7028579	G	T	0.03545	ZNF214/intronic	rs12418753	-13184	1									3.68
rs151096331		7029792	G	A	0.03667	ZNF214/intronic	rs12418753	-11971	0.965261									14.79
rs145930268		7038942	G	T	0.03667	ZNF214/intronic	rs12418753	-2821	0.965261									0.574
rs12418753	11p15.4	7041763	T	C	0.03545	NLRP14/5'-UTR	rs12418753	0	1	top20	0.709304	A	G	0.021	2.299	NA	NA	8.358
rs75009792		7042463	G	A	0.03667	NLRP14/intronic	rs12418753	700	0.965261									7.027
rs78883351		7044206	G	A	0.03545	NLRP14/intronic	rs12418753	2443	1									1.808
rs12418969		7047155	T	C	0.03667	NLRP14/intronic	rs12418753	5392	0.965261									1.111
rs12419016		7047507	T	C	0.03667	NLRP14/intronic	rs12418753	5744	0.965261									0.719
rs200591496		7047801	A	AG	0.03194	NLRP14/intronic	rs12418753	6038	0.96182									0.15
rs74693646		7048914	G	T	0.03667	NLRP14/intronic	rs12418753	7151	0.965261									9.144
rs200150697		7049324	AT	A	0.03667	NLRP14/intronic	rs12418753	7561	0.965261									1.1
rs117094684		7049329	T	C	0.03667	NLRP14/intronic	rs12418753	7566	0.965261									4.151
rs115950817		7052204	G	T	0.03667	NLRP14/intronic	rs12418753	10441	0.965261									1.992
rs76251971		7052244	T	G	0.03667	NLRP14/intronic	rs12418753	10481	0.965261									3.924
rs16921625		7053693	A	T	0.03545	NLRP14/intronic	rs12418753	11930	1									5.908
rs143059656		7053942	C	CT	0.03667	NLRP14/intronic	rs12418753	12179	0.965261									0.553
rs77221529		7054284	T	A	0.03545	NLRP14/intronic	rs12418753	12521	1									1.339
rs76122732		7054524	A	G	0.03667	NLRP14/intronic	rs12418753	12761	0.965261									0.74
rs79185014		7057589	G	A	0.03667	NLRP14/intronic	rs12418753	15826	0.965261									1.178
rs16921697		7060092	G	A	0.03625	NLRP14/missense	rs12418753	18329	1									13.42
rs76261649		7060670	T	A	0.03545	NLRP14/intronic	rs12418753	18907	1									1.656
rs16921772		7066689	G	C	0.03667	NLRP14/intronic	rs12418753	24926	0.965261									0.864
rs75044836		7068168	T	C	0.03667	NLRP14/intronic	rs12418753	26405	0.965261									0.311
rs77158310		7068444	T	A	0.03667	NLRP14/intronic	rs12418753	26681	0.965261									14.9
rs12421785		7075844	G	A	0.03667	NLRP14/intronic	rs12418753	34081	0.965261									0.381
rs10500675		7077521	A	G	0.03667	NLRP14/intronic	rs12418753	35758	0.965261									10.4
rs75175246		7080022	T	C	0.03545	NLRP14/intronic	rs12418753	38259	1									2.855
rs16921956		7080073	C	T	0.03545	NLRP14/intronic	rs12418753	38310	1									2.396
rs76878188		7082319	T	A	0.03545	NLRP14/intronic	rs12418753	40556	1									1.025
rs35747450		7084593	T	C	0.03545	NLRP14/intronic	rs12418753	42830	1									2.58
rs146491325		7087405	C	T	0.03545	NLRP14/intronic	rs12418753	45642	1									0.905
rs12419463		7096503	A	G	0.03431	4kb 3' of NLRP14	rs12418753	54740	1									1.02
rs78865020		7101779	T	C	0.03431	8.4kb 5' of RBMXL2	rs12418753	60016	1									12.71
rs75381763		7102613	C	T	0.03431	7.6kb 5' of RBMXL2	rs12418753	60850	1									0.083
rs12421256		7103789	G	T	0.03431	6.4kb 5' of RBMXL2	rs12418753	62026	1									6.89
rs12419549		7103864	G	C	0.03431	6.3kb 5' of RBMXL2	rs12418753	62101	1									0.324
rs76813676		7105963	T	A	0.03423	4.2kb 5' of RBMXL2	rs12418753	64200	0.964194									8.638
rs76196035		7105976	C	G	0.03423	4.2kb 5' of RBMXL2	rs12418753	64213	0.964194									8.463
rs118141185		7106939	C	T	0.03423	3.2kb 5' of RBMXL2	rs12418753	65176	0.964194									0.152
rs77812396		7107232	T	A	0.03423	2.9kb 5' of RBMXL2	rs12418753	65469	0.964194									1.192
rs80176365		7107657	A	G	0.03423	2.5kb 5' of RBMXL2	rs12418753	65894	0.964194									1.69
rs79614302		7107760	C	A	0.03423	2.4kb 5' of RBMXL2	rs12418753	65997	0.964194									0.716
rs75083847		7107903	C	T	0.03423	2.3kb 5' of RBMXL2	rs12418753	66140	0.964194									0.099
rs76707027		7107997	G	A	0.03423	2.2kb 5' of RBMXL2	rs12418753	66234	0.964194									5.953
rs76629507		7108047	T	C	0.03423	2.1kb 5' of RBMXL2	rs12418753	66284	0.964194									2.982
rs76373957		7108246	A	G	0.03423	1.9kb 5' of RBMXL2	rs12418753	66483	0.964194									1.55
rs12419390		7108403	T	C	0.03423	1.8kb 5' of RBMXL2	rs12418753	66640	0.964194									19.26
rs12421129		7108587	A	T	0.03423	1.6kb 5' of RBMXL2	rs12418753	66824	0.964194									0.124
rs12422094		7108732	A	G	0.03423	1.4kb 5' of RBMXL2	rs12418753	66969	0.964194									5.779
rs76755213		7109120	T	G	0.03423	1kb 5' of RBMXL2	rs12418753	67357	0.964194									0.042
rs75765027		7109128	G	A	0.03423	1kb 5' of RBMXL2	rs12418753	67365	0.964194									7.586
rs75743861		7109311	T	C	0.03423	853bp 5' of RBMXL2	rs12418753	67548	0.964194									5.242
rs76539151		7113546	C	T	0.03423	1.2kb 3' of RBMXL2	rs12418753	71783	0.964194									2.371
rs79511511		7114443	C	G	0.03423	2.1kb 3' of RBMXL2	rs12418753	72680	0.964194									0.166
rs78654102		7117536	T	C	0.03423	5.2kb 3' of RBMXL2	rs12418753	75773	0.964194									1.984
rs12418709		7119251	C	G	0.03423	6.9kb 3' of RBMXL2	rs12418753	77488	0.964194									11.92
rs79636852		7119904	A	C	0.03423	7.5kb 3' of RBMXL2	rs12418753	78141	0.964194									5.7
rs80028635		7132417	G	A	0.03423	20kb 3' of RBMXL2	rs12418753	90654	0.964194									3.528
rs12420392		7141985	C	T	0.04034	30kb 3' of RBMXL2	rs12418753	100222	0.811104									4.799
rs76824817		7142324	G	A	0.04034	30kb 3' of RBMXL2	rs12418753	100561	0.811104									1.002
rs148326505		7159134	T	A	0.04034	47kb 3' of RBMXL2	rs12418753	117371	0.811104									0.52
rs75770625		7165822	C	T	0.04034	53kb 3' of RBMXL2	rs12418753	124059	0.811104									6.004
rs117178746		7169040	A	T	0.04034	57kb 3' of RBMXL2	rs12418753	127277	0.811104									6.65
rs62395778		31537221	A	G	0.01843	2.6kb 5' of LTA/intronic	rs3093665	-8170	1									9.88
rs3093665	6p21.33	31545391	C	A	0.01834	TNF/3'-UTR	rs3093665	0	1	AIF1, LTA, NCR3, TNF	0.466903	C	A	0.021	2.62			8.682
rs3093559		31547792	T	C	0.01834	509bp 3' of LTB	rs3093665	2401	1									7.747
rs116356984		31551195	C	T	0.01956		rs3093665	5804	0.935185									4.984
rs7766988		31551347	C	G	0.02078	1kb 5' of LTB	rs3093665	5956	0.877996									0.007
rs1435706		25589196	T	A	0.2513	RARB/intronic	rs17016738	-11450	0.925116									2.841
rs1561032		25596613	C	A	0.2475	RARB/intronic	rs17016738	-4033	0.905845									3.538
rs17016738	3p24.2	25600646	T	C	0.2445	RARB/intronic	rs17016738	0	1	RARB	rs17016738	A	G	0.023	1.348	0.615509		8.041
rs200752390		25600835	G	GAT	0.2463	RARB/intronic	rs17016738	189	0.993624									3.592
rs34214973		25600836	G	A	0.2457	RARB/intronic	rs17016738	190	0.993613									1.722
rs17029657		25603432	G	T	0.2518	RARB/intronic	rs17016738	2786	0.950568									5.119
rs17016773		25604599	T	C	0.2127	RARB/intronic	rs17016738	3953	0.806405									5.531
rs13081182		25604642	G	A	0.2402	RARB/intronic	rs17016738	3996	0.937414									1.614
rs17016778		25605282	G	A	0.2286	RARB/intronic	rs17016738	4636	0.822859									6.983
rs7955798		8188963	T	C	0.3299	FOXJ2/intronic	rs17801353	-14310	0.843539									4.702
rs10846377		8189880	T	G	0.3375	FOXJ2/intronic	rs17801353	-13393	0.834331									3.451
rs3782681		8190351	C	A	0.3423	FOXJ2/intronic	rs17801353	-12922	0.844486							0.444126		1.308
rs34994807		8193900	A	C	0.3416	FOXJ2/intronic	rs17801353	-9373	0.884757									0.705
rs17801353	12p13.31	8203273	G	T	0.3521	FOXJ2/intronic	rs17801353	0	1	C3AR1	0.466467	C	A	0.028	1.305	NA	NA	4.987
rs61922169		8203400	C	G	0.3521	FOXJ2/intronic	rs17801353	127	1									2.752
rs73063344		8203438	C	T	0.3388	FOXJ2/intronic	rs17801353	165	0.994694									0.095
rs75871129		8204575	A	G	0.3483	FOXJ2/intronic	rs17801353	1302	1									0.024
rs11057053		8204857	T	C	0.3671	FOXJ2/intronic	rs17801353	1584	0.886134									0.251
rs5904772	Xq27.3	146855145				intergenic	rs5904772	0	NA	top20	0.688656	G	A	0.029	1.491	0.544947		NA
rs73882106		169379462	C	A	0.05955	MECOM/intronic	rs9874200	-335	0.81939									10.07
rs9874200	3q26.2	169379797	C	T	0.07702	MECOM/intronic	rs9874200	0	1	MECOM	0.496624	G	A	0.029	1.578	0.847145		6.77
rs57455012		169382327	G	A	0.07108	920bp 5' of MECOM	rs9874200	2530	0.935664									11.13
rs60467128		169382413	A	C	0.07108	1kb 5' of MECOM	rs9874200	2616	0.935664									12.1
rs55810219		169382465	C	A	0.07108	1.1kb 5' of MECOM	rs9874200	2668	0.935664									17.77
rs56079405		169382719	G	A	0.07248	1.3kb 5' of MECOM	rs9874200	2922	0.967288									5.225
rs58846030		169387293	C	T	0.07108	5.9kb 5' of MECOM	rs9874200	7496	0.935664									14.89
rs12711762		113932800	C	T	0.1895	AC016683.5/intronic	rs10864910	-2422	0.831466									3.268
rs13420063		113934174	T	C	0.1711	PSD4/intronic	rs10864910	-1048	0.961415									7.509
rs7595962		113934226	T	C	0.1895	PSD4/intronic	rs10864910	-996	0.84653									2.669
rs4849163		113935028	C	T	0.1907	PSD4/intronic	rs10864910	-194	0.839988							0.658311		0.013
rs10864910	2q13	113935222	T	C	0.165	PSD4/intronic	rs10864910	0	1	IL1RN	0.479283	A	G	0.033	0.7162	NA	NA	3.246
rs11691876		113935256	A	C	0.165	PSD4/intronic	rs10864910	34	1									3.414
rs202001389		113935263	AG	A	0.1714	PSD4/intronic	rs10864910	41	0.82834									8.311
rs200618257		113935265	CT	C	0.1714	PSD4/intronic	rs10864910	43	0.82834									12.78
rs45627841		113935267	TG	T	0.1714	PSD4/intronic	rs10864910	45	0.82834									10.6
rs11691322		113941979	A	G	0.1584	PSD4/intronic	rs10864910	6757	0.990893									0.479
