# Supplementary material for: Identification of Susceptibility Genes of Adult Asthma in French Canadian Women
Source: Can Respir J. 2016 May 4;2016:3564341. doi: 10.1155/2016/3564341 (PMC4904514; doi:10.1155/2016/3564341)
Supplement: Supplementary file 1 — Supplementary materials contain additional details about the methodologies. It also contains two figures showing the pool-GWAS design (Suppl. Figure 1) and the asthma genetic association results stratified by sex in the QCCCAC for the 38 genotyped SNPs (Suppl. Figure 2). Eight supplementary tables are also available showing results for 38 SNPs tested by individual genotyping in 299 allergic cases and 154 allergic controls (Suppl. Table 1), completed results for the 21 SNPs associated with asthma and SNPs in LD (Suppl. Table 2), most significant lung eQTL (Suppl. Table 3), in silico analyses results (Suppl. Tables 4 to 6), and results from the SLSJ asthma family collection (Suppl. Tables 7 and 8). [file 3564341.f1.zip › Supp Mat/SupplTable3.xls]

## Sheet: significant eQTls
Probeset	SNP.CHR	SNP	SNP.BP	NB.Sujets	BETA	SE	R2	T	P	GeneSymbol	sequencesourceid	GeneName	Probeset.CHR	Probeset.start	Probeset.end	SNPstatus
100302768_TGI_at	12	rs75871129	8204575	401	0.1854	0.02891	0.09343	6.412	4.055e-10	C3AR1	NM_004054	complement component 3a receptor 1	12	8102185	8110222	Imputed
100157411_TGI_at	12	rs75871129	8204575	400	0.1872	0.02963	0.09114	6.317	7.124e-10	C3AR1	NM_004054	complement component 3a receptor 1	12	8102185	8110222	Imputed
100302768_TGI_at	12	rs11057053	8204857	394	0.184	0.02914	0.09231	6.314	7.373e-10	C3AR1	NM_004054	complement component 3a receptor 1	12	8102185	8110222	Imputed
100302768_TGI_at	12	rs17801353	8203273	408	0.1789	0.02841	0.08897	6.297	7.9e-10	C3AR1	NM_004054	complement component 3a receptor 1	12	8102185	8110222	Genotyped
100302768_TGI_at	12	rs61922169	8203400	408	0.1789	0.02841	0.08897	6.297	7.9e-10	C3AR1	NM_004054	complement component 3a receptor 1	12	8102185	8110222	Imputed
100311979_TGI_at	2	rs11691322	113941979	395	-0.7017	0.1117	0.09126	-6.282	8.858e-10		AK056052	hypothetical LOC654433	2	113709574	113714872	Imputed
100157411_TGI_at	12	rs17801353	8203273	407	0.1824	0.02906	0.08866	6.277	8.883e-10	C3AR1	NM_004054	complement component 3a receptor 1	12	8102185	8110222	Genotyped
100157411_TGI_at	12	rs61922169	8203400	407	0.1824	0.02906	0.08866	6.277	8.883e-10	C3AR1	NM_004054	complement component 3a receptor 1	12	8102185	8110222	Imputed
100157411_TGI_at	12	rs11057053	8204857	393	0.1862	0.02982	0.09064	6.243	1.121e-09	C3AR1	NM_004054	complement component 3a receptor 1	12	8102185	8110222	Imputed
100302768_TGI_at	12	rs73063344	8203438	393	0.1787	0.02924	0.08718	6.111	2.398e-09	C3AR1	NM_004054	complement component 3a receptor 1	12	8102185	8110222	Imputed
100157411_TGI_at	12	rs73063344	8203438	392	0.1812	0.02993	0.08592	6.055	3.311e-09	C3AR1	NM_004054	complement component 3a receptor 1	12	8102185	8110222	Imputed
100302768_TGI_at	12	rs34994807	8193900	400	0.1744	0.02887	0.084	6.041	3.515e-09	C3AR1	NM_004054	complement component 3a receptor 1	12	8102185	8110222	Imputed
100157411_TGI_at	12	rs34994807	8193900	399	0.1755	0.02953	0.08168	5.942	6.147e-09	C3AR1	NM_004054	complement component 3a receptor 1	12	8102185	8110222	Imputed
100311979_TGI_at	2	rs11691876	113935256	399	-0.6575	0.111	0.08116	-5.922	6.903e-09		AK056052	hypothetical LOC654433	2	113709574	113714872	Genotyped
100311979_TGI_at	2	rs10864910	113935222	399	-0.6575	0.111	0.08116	-5.922	6.903e-09		AK056052	hypothetical LOC654433	2	113709574	113714872	Genotyped
100311979_TGI_at	2	rs13420063	113934174	399	-0.6282	0.1075	0.0792	-5.844	1.065e-08		AK056052	hypothetical LOC654433	2	113709574	113714872	Genotyped
100302768_TGI_at	12	rs3782681	8190351	408	0.163	0.02888	0.07274	5.643	3.132e-08	C3AR1	NM_004054	complement component 3a receptor 1	12	8102185	8110222	Genotyped
100302768_TGI_at	12	rs7955798	8188963	393	0.1661	0.02973	0.07393	5.587	4.334e-08	C3AR1	NM_004054	complement component 3a receptor 1	12	8102185	8110222	Imputed
100311979_TGI_at	2	rs12711762	113932800	399	-0.5887	0.1058	0.0724	-5.566	4.796e-08		AK056052	hypothetical LOC654433	2	113709574	113714872	Genotyped
100157411_TGI_at	12	rs3782681	8190351	407	0.1644	0.02957	0.07093	5.561	4.888e-08	C3AR1	NM_004054	complement component 3a receptor 1	12	8102185	8110222	Genotyped
100311979_TGI_at	2	rs7595962	113934226	399	-0.581	0.1059	0.07053	-5.489	7.231e-08		AK056052	hypothetical LOC654433	2	113709574	113714872	Genotyped
100157411_TGI_at	12	rs7955798	8188963	392	0.1659	0.03055	0.07032	5.432	9.853e-08	C3AR1	NM_004054	complement component 3a receptor 1	12	8102185	8110222	Imputed
100311979_TGI_at	2	rs4849163	113935028	399	-0.5705	0.1059	0.06815	-5.388	1.223e-07		AK056052	hypothetical LOC654433	2	113709574	113714872	Genotyped
100144299_TGI_at	6	rs9264475	31231988	405	0.6214	0.1178	0.06462	5.276	2.155e-07		AK130456		6	27837260	27839025	Imputed
100155563_TGI_at	2	rs11691322	113941979	403	-0.324	0.06166	0.0644	-5.254	2.423e-07		AK056052	hypothetical LOC654433	2	113709574	113714872	Imputed
100302768_TGI_at	12	rs10846377	8189880	399	0.1557	0.02976	0.06448	5.231	2.733e-07	C3AR1	NM_004054	complement component 3a receptor 1	12	8102185	8110222	Imputed
100155563_TGI_at	2	rs13420063	113934174	408	-0.2999	0.05746	0.06287	-5.219	2.874e-07		AK056052	hypothetical LOC654433	2	113709574	113714872	Genotyped
100157411_TGI_at	12	rs10846377	8189880	398	0.1582	0.03051	0.06361	5.187	3.426e-07	C3AR1	NM_004054	complement component 3a receptor 1	12	8102185	8110222	Imputed
100157567_TGI_at	6	rs17500510	32712818	409	-0.7615	0.1475	0.06145	-5.162	3.825e-07	HLA-DQB2	NM_182549	major histocompatibility complex, class II, DQ beta 2	6	32831853	32839245	Genotyped
100135152_TGI_at	2	rs13009552	116003892	404	0.1007	0.01956	0.06183	5.147	4.148e-07	WRN	NM_000553	Werner syndrome	8	31010319	31150818	Imputed
100121880_TGI_at	6	rs9264475	31231988	397	0.3978	0.07746	0.06258	5.135	4.435e-07	PRB1	NM_199353	proline-rich protein BstNI subfamily 1	12	11396023	11399791	Imputed
100132135_TGI_at	11	rs148326505	7159134	406	-0.2405	0.04758	0.05949	-5.055	6.528e-07		BM552168		12	105154620	105155452	Imputed
100132135_TGI_at	11	rs12420392	7141985	406	-0.2405	0.04758	0.05949	-5.055	6.528e-07		BM552168		12	105154620	105155452	Imputed
100132135_TGI_at	11	rs75770625	7165822	406	-0.2405	0.04758	0.05949	-5.055	6.528e-07		BM552168		12	105154620	105155452	Imputed
100132135_TGI_at	11	rs117178746	7169040	406	-0.2405	0.04758	0.05949	-5.055	6.528e-07		BM552168		12	105154620	105155452	Imputed
100132135_TGI_at	11	rs76824817	7142324	406	-0.2405	0.04758	0.05949	-5.055	6.528e-07		BM552168		12	105154620	105155452	Imputed
100144299_TGI_at	6	rs114924591	31366959	406	0.5702	0.113	0.05929	5.046	6.828e-07		AK130456		6	27837260	27839025	Imputed
100144299_TGI_at	6	rs3915964	31367486	406	0.5702	0.113	0.05929	5.046	6.828e-07		AK130456		6	27837260	27839025	Genotyped
100144299_TGI_at	6	rs139255950	31370147	406	0.5702	0.113	0.05929	5.046	6.828e-07		AK130456		6	27837260	27839025	Imputed
100144299_TGI_at	6	rs114303744	31379424	406	0.5702	0.113	0.05929	5.046	6.828e-07		AK130456		6	27837260	27839025	Imputed
100144299_TGI_at	6	rs116597262	31380373	406	0.5702	0.113	0.05929	5.046	6.828e-07		AK130456		6	27837260	27839025	Imputed
100144299_TGI_at	6	rs116043048	31380774	406	0.5702	0.113	0.05929	5.046	6.828e-07		AK130456		6	27837260	27839025	Imputed
100144299_TGI_at	6	rs138676195	31378965	406	0.5702	0.113	0.05929	5.046	6.828e-07		AK130456		6	27837260	27839025	Imputed
100144299_TGI_at	6	rs140115320	31343213	406	0.5702	0.113	0.05929	5.046	6.828e-07		AK130456		6	27837260	27839025	Imputed
100144299_TGI_at	6	rs116591252	31353977	406	0.5702	0.113	0.05929	5.046	6.828e-07		AK130456		6	27837260	27839025	Imputed
100144299_TGI_at	6	rs183557011	31321922	406	0.5702	0.113	0.05929	5.046	6.828e-07		AK130456		6	27837260	27839025	Imputed
100144299_TGI_at	6	rs191473755	31359418	406	0.5702	0.113	0.05929	5.046	6.828e-07		AK130456		6	27837260	27839025	Imputed
100144299_TGI_at	6	rs116015216	31362519	406	0.5702	0.113	0.05929	5.046	6.828e-07		AK130456		6	27837260	27839025	Imputed
100144299_TGI_at	6	rs114215437	31390215	406	0.5702	0.113	0.05929	5.046	6.828e-07		AK130456		6	27837260	27839025	Imputed
100144299_TGI_at	6	rs114345610	31382149	406	0.5702	0.113	0.05929	5.046	6.828e-07		AK130456		6	27837260	27839025	Imputed
100144299_TGI_at	6	rs114667568	31386094	406	0.5702	0.113	0.05929	5.046	6.828e-07		AK130456		6	27837260	27839025	Imputed
100144299_TGI_at	6	rs114281305	31393016	406	0.5702	0.113	0.05929	5.046	6.828e-07		AK130456		6	27837260	27839025	Imputed
100144299_TGI_at	6	rs114409738	31354200	406	0.5702	0.113	0.05929	5.046	6.828e-07		AK130456		6	27837260	27839025	Imputed
100155563_TGI_at	2	rs7595962	113934226	408	-0.2851	0.05658	0.05888	-5.04	7.02e-07		AK056052	hypothetical LOC654433	2	113709574	113714872	Genotyped
100155563_TGI_at	2	rs12711762	113932800	408	-0.2845	0.05658	0.05862	-5.028	7.445e-07		AK056052	hypothetical LOC654433	2	113709574	113714872	Genotyped
100155563_TGI_at	2	rs11691876	113935256	408	-0.305	0.06068	0.05857	-5.026	7.524e-07		AK056052	hypothetical LOC654433	2	113709574	113714872	Genotyped
100155563_TGI_at	2	rs10864910	113935222	408	-0.305	0.06068	0.05857	-5.026	7.524e-07		AK056052	hypothetical LOC654433	2	113709574	113714872	Genotyped
100121880_TGI_at	6	rs116562656	31413318	398	0.3805	0.07589	0.0597	5.014	8.054e-07	PRB1	NM_199353	proline-rich protein BstNI subfamily 1	12	11396023	11399791	Imputed
100121880_TGI_at	6	rs114813526	31416544	398	0.3805	0.07589	0.0597	5.014	8.054e-07	PRB1	NM_199353	proline-rich protein BstNI subfamily 1	12	11396023	11399791	Imputed
100121880_TGI_at	6	rs114106330	31414104	398	0.3805	0.07589	0.0597	5.014	8.054e-07	PRB1	NM_199353	proline-rich protein BstNI subfamily 1	12	11396023	11399791	Imputed
100121880_TGI_at	6	rs114667568	31386094	398	0.3727	0.0744	0.05959	5.009	8.253e-07	PRB1	NM_199353	proline-rich protein BstNI subfamily 1	12	11396023	11399791	Imputed
100121880_TGI_at	6	rs114345610	31382149	398	0.3727	0.0744	0.05959	5.009	8.253e-07	PRB1	NM_199353	proline-rich protein BstNI subfamily 1	12	11396023	11399791	Imputed
100121880_TGI_at	6	rs116597262	31380373	398	0.3727	0.0744	0.05959	5.009	8.253e-07	PRB1	NM_199353	proline-rich protein BstNI subfamily 1	12	11396023	11399791	Imputed
100121880_TGI_at	6	rs116591252	31353977	398	0.3727	0.0744	0.05959	5.009	8.253e-07	PRB1	NM_199353	proline-rich protein BstNI subfamily 1	12	11396023	11399791	Imputed
100121880_TGI_at	6	rs114409738	31354200	398	0.3727	0.0744	0.05959	5.009	8.253e-07	PRB1	NM_199353	proline-rich protein BstNI subfamily 1	12	11396023	11399791	Imputed
100121880_TGI_at	6	rs183557011	31321922	398	0.3727	0.0744	0.05959	5.009	8.253e-07	PRB1	NM_199353	proline-rich protein BstNI subfamily 1	12	11396023	11399791	Imputed
100121880_TGI_at	6	rs114215437	31390215	398	0.3727	0.0744	0.05959	5.009	8.253e-07	PRB1	NM_199353	proline-rich protein BstNI subfamily 1	12	11396023	11399791	Imputed
100121880_TGI_at	6	rs116043048	31380774	398	0.3727	0.0744	0.05959	5.009	8.253e-07	PRB1	NM_199353	proline-rich protein BstNI subfamily 1	12	11396023	11399791	Imputed
100121880_TGI_at	6	rs140115320	31343213	398	0.3727	0.0744	0.05959	5.009	8.253e-07	PRB1	NM_199353	proline-rich protein BstNI subfamily 1	12	11396023	11399791	Imputed
100121880_TGI_at	6	rs114281305	31393016	398	0.3727	0.0744	0.05959	5.009	8.253e-07	PRB1	NM_199353	proline-rich protein BstNI subfamily 1	12	11396023	11399791	Imputed
100121880_TGI_at	6	rs3915964	31367486	398	0.3727	0.0744	0.05959	5.009	8.253e-07	PRB1	NM_199353	proline-rich protein BstNI subfamily 1	12	11396023	11399791	Genotyped
100121880_TGI_at	6	rs139255950	31370147	398	0.3727	0.0744	0.05959	5.009	8.253e-07	PRB1	NM_199353	proline-rich protein BstNI subfamily 1	12	11396023	11399791	Imputed
100121880_TGI_at	6	rs114303744	31379424	398	0.3727	0.0744	0.05959	5.009	8.253e-07	PRB1	NM_199353	proline-rich protein BstNI subfamily 1	12	11396023	11399791	Imputed
100121880_TGI_at	6	rs116015216	31362519	398	0.3727	0.0744	0.05959	5.009	8.253e-07	PRB1	NM_199353	proline-rich protein BstNI subfamily 1	12	11396023	11399791	Imputed
100121880_TGI_at	6	rs114924591	31366959	398	0.3727	0.0744	0.05959	5.009	8.253e-07	PRB1	NM_199353	proline-rich protein BstNI subfamily 1	12	11396023	11399791	Imputed
100121880_TGI_at	6	rs191473755	31359418	398	0.3727	0.0744	0.05959	5.009	8.253e-07	PRB1	NM_199353	proline-rich protein BstNI subfamily 1	12	11396023	11399791	Imputed
100121880_TGI_at	6	rs138676195	31378965	398	0.3727	0.0744	0.05959	5.009	8.253e-07	PRB1	NM_199353	proline-rich protein BstNI subfamily 1	12	11396023	11399791	Imputed
100305045_TGI_at	6	rs9267494	31530275	407	-0.611	0.1231	0.05732	-4.962	1.027e-06		D83543		6	31476834	31477416	Genotyped
100305045_TGI_at	6	rs7762619	31531310	407	-0.611	0.1231	0.05732	-4.962	1.027e-06		D83543		6	31476834	31477416	Genotyped
100311979_TGI_at	2	rs45627841	113935267	382	-0.5488	0.1106	0.0609	-4.964	1.044e-06		AK056052	hypothetical LOC654433	2	113709574	113714872	Imputed
100311979_TGI_at	2	rs202001389	113935263	382	-0.5488	0.1106	0.0609	-4.964	1.044e-06		AK056052	hypothetical LOC654433	2	113709574	113714872	Imputed
100311979_TGI_at	2	rs200618257	113935265	382	-0.5488	0.1106	0.0609	-4.964	1.044e-06		AK056052	hypothetical LOC654433	2	113709574	113714872	Imputed
100141063_TGI_at	2	rs11691322	113941979	402	-0.2602	0.05255	0.05777	-4.952	1.084e-06		AK001781		2	113748182	113749753	Imputed
100305045_TGI_at	6	rs150749122	31480508	407	-0.6406	0.1295	0.05701	-4.948	1.101e-06		D83543		6	31476834	31477416	Imputed
100305045_TGI_at	6	rs144949368	31496395	407	-0.6406	0.1295	0.05701	-4.948	1.101e-06		D83543		6	31476834	31477416	Imputed
100305045_TGI_at	6	rs146783964	31478515	407	-0.6406	0.1295	0.05701	-4.948	1.101e-06		D83543		6	31476834	31477416	Imputed
100305045_TGI_at	6	rs186966149	31523286	407	-0.6406	0.1295	0.05701	-4.948	1.101e-06		D83543		6	31476834	31477416	Imputed
100305045_TGI_at	6	rs141694822	31459313	407	-0.6406	0.1295	0.05701	-4.948	1.101e-06		D83543		6	31476834	31477416	Imputed
100305045_TGI_at	6	rs139037262	31505006	407	-0.6406	0.1295	0.05701	-4.948	1.101e-06		D83543		6	31476834	31477416	Imputed
100305045_TGI_at	6	rs2904774	31450153	407	-0.6406	0.1295	0.05701	-4.948	1.101e-06		D83543		6	31476834	31477416	Genotyped
100305045_TGI_at	6	rs138364997	31436879	407	-0.6406	0.1295	0.05701	-4.948	1.101e-06		D83543		6	31476834	31477416	Imputed
100121628_TGI_at	6	rs9264475	31231988	408	0.7862	0.1603	0.05591	4.903	1.366e-06	PSORS1C1	NM_014068	psoriasis susceptibility 1 candidate 1	6	31190601	31215816	Imputed
100121628_TGI_at	6	rs4151659	31918464	409	0.8465	0.1726	0.05577	4.903	1.367e-06	PSORS1C1	NM_014068	psoriasis susceptibility 1 candidate 1	6	31190601	31215816	Genotyped
100305045_TGI_at	6	rs140115320	31343213	407	-0.5483	0.1125	0.05538	-4.873	1.583e-06		D83543		6	31476834	31477416	Imputed
100305045_TGI_at	6	rs183557011	31321922	407	-0.5483	0.1125	0.05538	-4.873	1.583e-06		D83543		6	31476834	31477416	Imputed
100305045_TGI_at	6	rs191473755	31359418	407	-0.5483	0.1125	0.05538	-4.873	1.583e-06		D83543		6	31476834	31477416	Imputed
100305045_TGI_at	6	rs116591252	31353977	407	-0.5483	0.1125	0.05538	-4.873	1.583e-06		D83543		6	31476834	31477416	Imputed
100305045_TGI_at	6	rs114409738	31354200	407	-0.5483	0.1125	0.05538	-4.873	1.583e-06		D83543		6	31476834	31477416	Imputed
100305045_TGI_at	6	rs114215437	31390215	407	-0.5483	0.1125	0.05538	-4.873	1.583e-06		D83543		6	31476834	31477416	Imputed
100305045_TGI_at	6	rs114281305	31393016	407	-0.5483	0.1125	0.05538	-4.873	1.583e-06		D83543		6	31476834	31477416	Imputed
100305045_TGI_at	6	rs116015216	31362519	407	-0.5483	0.1125	0.05538	-4.873	1.583e-06		D83543		6	31476834	31477416	Imputed
100305045_TGI_at	6	rs114924591	31366959	407	-0.5483	0.1125	0.05538	-4.873	1.583e-06		D83543		6	31476834	31477416	Imputed
100305045_TGI_at	6	rs3915964	31367486	407	-0.5483	0.1125	0.05538	-4.873	1.583e-06		D83543		6	31476834	31477416	Genotyped
100305045_TGI_at	6	rs138676195	31378965	407	-0.5483	0.1125	0.05538	-4.873	1.583e-06		D83543		6	31476834	31477416	Imputed
100305045_TGI_at	6	rs114303744	31379424	407	-0.5483	0.1125	0.05538	-4.873	1.583e-06		D83543		6	31476834	31477416	Imputed
100305045_TGI_at	6	rs116043048	31380774	407	-0.5483	0.1125	0.05538	-4.873	1.583e-06		D83543		6	31476834	31477416	Imputed
100305045_TGI_at	6	rs114345610	31382149	407	-0.5483	0.1125	0.05538	-4.873	1.583e-06		D83543		6	31476834	31477416	Imputed
100305045_TGI_at	6	rs139255950	31370147	407	-0.5483	0.1125	0.05538	-4.873	1.583e-06		D83543		6	31476834	31477416	Imputed
100305045_TGI_at	6	rs114667568	31386094	407	-0.5483	0.1125	0.05538	-4.873	1.583e-06		D83543		6	31476834	31477416	Imputed
100305045_TGI_at	6	rs116597262	31380373	407	-0.5483	0.1125	0.05538	-4.873	1.583e-06		D83543		6	31476834	31477416	Imputed
100121628_TGI_at	6	rs146783964	31478515	409	0.8626	0.1772	0.055	4.867	1.622e-06	PSORS1C1	NM_014068	psoriasis susceptibility 1 candidate 1	6	31190601	31215816	Imputed
100121628_TGI_at	6	rs150749122	31480508	409	0.8626	0.1772	0.055	4.867	1.622e-06	PSORS1C1	NM_014068	psoriasis susceptibility 1 candidate 1	6	31190601	31215816	Imputed
100121628_TGI_at	6	rs141694822	31459313	409	0.8626	0.1772	0.055	4.867	1.622e-06	PSORS1C1	NM_014068	psoriasis susceptibility 1 candidate 1	6	31190601	31215816	Imputed
100121628_TGI_at	6	rs186966149	31523286	409	0.8626	0.1772	0.055	4.867	1.622e-06	PSORS1C1	NM_014068	psoriasis susceptibility 1 candidate 1	6	31190601	31215816	Imputed
100121628_TGI_at	6	rs2904774	31450153	409	0.8626	0.1772	0.055	4.867	1.622e-06	PSORS1C1	NM_014068	psoriasis susceptibility 1 candidate 1	6	31190601	31215816	Genotyped
100121628_TGI_at	6	rs139037262	31505006	409	0.8626	0.1772	0.055	4.867	1.622e-06	PSORS1C1	NM_014068	psoriasis susceptibility 1 candidate 1	6	31190601	31215816	Imputed
100121628_TGI_at	6	rs144949368	31496395	409	0.8626	0.1772	0.055	4.867	1.622e-06	PSORS1C1	NM_014068	psoriasis susceptibility 1 candidate 1	6	31190601	31215816	Imputed
100121628_TGI_at	6	rs138364997	31436879	409	0.8626	0.1772	0.055	4.867	1.622e-06	PSORS1C1	NM_014068	psoriasis susceptibility 1 candidate 1	6	31190601	31215816	Imputed
100155563_TGI_at	2	rs4849163	113935028	408	-0.2751	0.05664	0.05493	-4.858	1.699e-06		AK056052	hypothetical LOC654433	2	113709574	113714872	Genotyped
100135152_TGI_at	2	rs35568580	116157589	406	0.09999	0.02068	0.05472	4.836	1.887e-06	WRN	NM_000553	Werner syndrome	8	31010319	31150818	Imputed
100135152_TGI_at	2	rs13022199	116154002	406	0.09999	0.02068	0.05472	4.836	1.887e-06	WRN	NM_000553	Werner syndrome	8	31010319	31150818	Genotyped
100135152_TGI_at	2	rs35777208	116153408	406	0.09999	0.02068	0.05472	4.836	1.887e-06	WRN	NM_000553	Werner syndrome	8	31010319	31150818	Imputed
100135152_TGI_at	2	rs17453131	116151844	406	0.09999	0.02068	0.05472	4.836	1.887e-06	WRN	NM_000553	Werner syndrome	8	31010319	31150818	Imputed
100135152_TGI_at	2	rs75249190	116161078	401	0.1012	0.02099	0.05505	4.821	2.034e-06	WRN	NM_000553	Werner syndrome	8	31010319	31150818	Imputed
100135152_TGI_at	2	rs17453235	116158650	406	0.09235	0.01917	0.05433	4.818	2.058e-06	WRN	NM_000553	Werner syndrome	8	31010319	31150818	Genotyped
100135152_TGI_at	2	rs144308549	116126359	406	0.09235	0.01917	0.05433	4.818	2.058e-06	WRN	NM_000553	Werner syndrome	8	31010319	31150818	Imputed
100305045_TGI_at	6	rs1800750	31542963	407	-0.5802	0.1205	0.05415	-4.815	2.083e-06		D83543		6	31476834	31477416	Genotyped
100305045_TGI_at	6	rs199635325	31559917	407	-0.605	0.1264	0.05353	-4.786	2.387e-06		D83543		6	31476834	31477416	Imputed
100305045_TGI_at	6	rs9267510	31566363	407	-0.605	0.1264	0.05353	-4.786	2.387e-06		D83543		6	31476834	31477416	Genotyped
100305045_TGI_at	6	rs9267512	31568419	407	-0.605	0.1264	0.05353	-4.786	2.387e-06		D83543		6	31476834	31477416	Genotyped
100305045_TGI_at	6	rs146469881	31564299	407	-0.605	0.1264	0.05353	-4.786	2.387e-06		D83543		6	31476834	31477416	Imputed
100305045_TGI_at	6	rs114106330	31414104	407	-0.5496	0.1149	0.05345	-4.782	2.43e-06		D83543		6	31476834	31477416	Imputed
100305045_TGI_at	6	rs116562656	31413318	407	-0.5496	0.1149	0.05345	-4.782	2.43e-06		D83543		6	31476834	31477416	Imputed
100305045_TGI_at	6	rs114813526	31416544	407	-0.5496	0.1149	0.05345	-4.782	2.43e-06		D83543		6	31476834	31477416	Imputed
100129833_TGI_at	2	rs13022199	116154002	406	0.1531	0.03214	0.0532	4.764	2.645e-06	DHX36	CN431179	DEAH (Asp-Glu-Ala-His) box polypeptide 36	3	155515552	155524912	Genotyped
100129833_TGI_at	2	rs17453131	116151844	406	0.1531	0.03214	0.0532	4.764	2.645e-06	DHX36	CN431179	DEAH (Asp-Glu-Ala-His) box polypeptide 36	3	155515552	155524912	Imputed
100129833_TGI_at	2	rs35568580	116157589	406	0.1531	0.03214	0.0532	4.764	2.645e-06	DHX36	CN431179	DEAH (Asp-Glu-Ala-His) box polypeptide 36	3	155515552	155524912	Imputed
100129833_TGI_at	2	rs35777208	116153408	406	0.1531	0.03214	0.0532	4.764	2.645e-06	DHX36	CN431179	DEAH (Asp-Glu-Ala-His) box polypeptide 36	3	155515552	155524912	Imputed
100135152_TGI_at	2	rs66827093	116160527	397	0.09893	0.02081	0.05413	4.755	2.792e-06	WRN	NM_000553	Werner syndrome	8	31010319	31150818	Imputed
100132135_TGI_at	11	rs16921697	7060092	397	-0.238	0.0503	0.05365	-4.732	3.103e-06		BM552168		12	105154620	105155452	Imputed
100132135_TGI_at	11	rs35747450	7084593	406	-0.2397	0.05067	0.05246	-4.729	3.116e-06		BM552168		12	105154620	105155452	Imputed
100132135_TGI_at	11	rs146891471	7028579	406	-0.2397	0.05067	0.05246	-4.729	3.116e-06		BM552168		12	105154620	105155452	Imputed
100132135_TGI_at	11	rs16921625	7053693	406	-0.2397	0.05067	0.05246	-4.729	3.116e-06		BM552168		12	105154620	105155452	Imputed
100132135_TGI_at	11	rs78883351	7044206	406	-0.2397	0.05067	0.05246	-4.729	3.116e-06		BM552168		12	105154620	105155452	Imputed
100132135_TGI_at	11	rs16921956	7080073	406	-0.2397	0.05067	0.05246	-4.729	3.116e-06		BM552168		12	105154620	105155452	Genotyped
100132135_TGI_at	11	rs76878188	7082319	406	-0.2397	0.05067	0.05246	-4.729	3.116e-06		BM552168		12	105154620	105155452	Imputed
100132135_TGI_at	11	rs146491325	7087405	406	-0.2397	0.05067	0.05246	-4.729	3.116e-06		BM552168		12	105154620	105155452	Imputed
100132135_TGI_at	11	rs77221529	7054284	406	-0.2397	0.05067	0.05246	-4.729	3.116e-06		BM552168		12	105154620	105155452	Imputed
100132135_TGI_at	11	rs76261649	7060670	406	-0.2397	0.05067	0.05246	-4.729	3.116e-06		BM552168		12	105154620	105155452	Imputed
100132135_TGI_at	11	rs75175246	7080022	406	-0.2397	0.05067	0.05246	-4.729	3.116e-06		BM552168		12	105154620	105155452	Imputed
100132135_TGI_at	11	rs12418753	7041763	406	-0.2397	0.05067	0.05246	-4.729	3.116e-06		BM552168		12	105154620	105155452	Genotyped
100121628_TGI_at	6	rs9267494	31530275	409	0.7969	0.1688	0.05189	4.72	3.254e-06	PSORS1C1	NM_014068	psoriasis susceptibility 1 candidate 1	6	31190601	31215816	Genotyped
100121628_TGI_at	6	rs7762619	31531310	409	0.7969	0.1688	0.05189	4.72	3.254e-06	PSORS1C1	NM_014068	psoriasis susceptibility 1 candidate 1	6	31190601	31215816	Genotyped
100306057_TGI_at	6	rs148092313	31402038	401	-0.3598	0.07652	0.0525	-4.702	3.552e-06	ANKRD36	BX647769	ankyrin repeat domain 36	2	97143015	97233698	Imputed
100121628_TGI_at	6	rs3915964	31367486	409	0.722	0.1542	0.0511	4.682	3.884e-06	PSORS1C1	NM_014068	psoriasis susceptibility 1 candidate 1	6	31190601	31215816	Genotyped
100121628_TGI_at	6	rs116043048	31380774	409	0.722	0.1542	0.0511	4.682	3.884e-06	PSORS1C1	NM_014068	psoriasis susceptibility 1 candidate 1	6	31190601	31215816	Imputed
100121628_TGI_at	6	rs139255950	31370147	409	0.722	0.1542	0.0511	4.682	3.884e-06	PSORS1C1	NM_014068	psoriasis susceptibility 1 candidate 1	6	31190601	31215816	Imputed
100121628_TGI_at	6	rs114303744	31379424	409	0.722	0.1542	0.0511	4.682	3.884e-06	PSORS1C1	NM_014068	psoriasis susceptibility 1 candidate 1	6	31190601	31215816	Imputed
100121628_TGI_at	6	rs116597262	31380373	409	0.722	0.1542	0.0511	4.682	3.884e-06	PSORS1C1	NM_014068	psoriasis susceptibility 1 candidate 1	6	31190601	31215816	Imputed
100121628_TGI_at	6	rs114281305	31393016	409	0.722	0.1542	0.0511	4.682	3.884e-06	PSORS1C1	NM_014068	psoriasis susceptibility 1 candidate 1	6	31190601	31215816	Imputed
100121628_TGI_at	6	rs114345610	31382149	409	0.722	0.1542	0.0511	4.682	3.884e-06	PSORS1C1	NM_014068	psoriasis susceptibility 1 candidate 1	6	31190601	31215816	Imputed
100121628_TGI_at	6	rs114215437	31390215	409	0.722	0.1542	0.0511	4.682	3.884e-06	PSORS1C1	NM_014068	psoriasis susceptibility 1 candidate 1	6	31190601	31215816	Imputed
100121628_TGI_at	6	rs116591252	31353977	409	0.722	0.1542	0.0511	4.682	3.884e-06	PSORS1C1	NM_014068	psoriasis susceptibility 1 candidate 1	6	31190601	31215816	Imputed
100121628_TGI_at	6	rs114667568	31386094	409	0.722	0.1542	0.0511	4.682	3.884e-06	PSORS1C1	NM_014068	psoriasis susceptibility 1 candidate 1	6	31190601	31215816	Imputed
100121628_TGI_at	6	rs114924591	31366959	409	0.722	0.1542	0.0511	4.682	3.884e-06	PSORS1C1	NM_014068	psoriasis susceptibility 1 candidate 1	6	31190601	31215816	Imputed
100121628_TGI_at	6	rs140115320	31343213	409	0.722	0.1542	0.0511	4.682	3.884e-06	PSORS1C1	NM_014068	psoriasis susceptibility 1 candidate 1	6	31190601	31215816	Imputed
100121628_TGI_at	6	rs116015216	31362519	409	0.722	0.1542	0.0511	4.682	3.884e-06	PSORS1C1	NM_014068	psoriasis susceptibility 1 candidate 1	6	31190601	31215816	Imputed
100121628_TGI_at	6	rs114409738	31354200	409	0.722	0.1542	0.0511	4.682	3.884e-06	PSORS1C1	NM_014068	psoriasis susceptibility 1 candidate 1	6	31190601	31215816	Imputed
100121628_TGI_at	6	rs138676195	31378965	409	0.722	0.1542	0.0511	4.682	3.884e-06	PSORS1C1	NM_014068	psoriasis susceptibility 1 candidate 1	6	31190601	31215816	Imputed
100121628_TGI_at	6	rs183557011	31321922	409	0.722	0.1542	0.0511	4.682	3.884e-06	PSORS1C1	NM_014068	psoriasis susceptibility 1 candidate 1	6	31190601	31215816	Imputed
100121628_TGI_at	6	rs191473755	31359418	409	0.722	0.1542	0.0511	4.682	3.884e-06	PSORS1C1	NM_014068	psoriasis susceptibility 1 candidate 1	6	31190601	31215816	Imputed
100305045_TGI_at	6	rs148092313	31402038	402	-0.5904	0.1261	0.05194	-4.681	3.913e-06		D83543		6	31476834	31477416	Imputed
100121628_TGI_at	6	rs138681557	31433424	406	0.8534	0.1824	0.05139	4.678	3.954e-06	PSORS1C1	NM_014068	psoriasis susceptibility 1 candidate 1	6	31190601	31215816	Imputed
100121628_TGI_at	6	rs142301460	31428603	406	0.8534	0.1824	0.05139	4.678	3.954e-06	PSORS1C1	NM_014068	psoriasis susceptibility 1 candidate 1	6	31190601	31215816	Imputed
100302332_TGI_at	11	rs117178746	7169040	407	-0.2262	0.04841	0.05115	-4.672	4.06e-06	KSR1	NM_014238	kinase suppressor of ras 1	17	22823162	22974844	Imputed
100302332_TGI_at	11	rs75770625	7165822	407	-0.2262	0.04841	0.05115	-4.672	4.06e-06	KSR1	NM_014238	kinase suppressor of ras 1	17	22823162	22974844	Imputed
100302332_TGI_at	11	rs148326505	7159134	407	-0.2262	0.04841	0.05115	-4.672	4.06e-06	KSR1	NM_014238	kinase suppressor of ras 1	17	22823162	22974844	Imputed
100302332_TGI_at	11	rs76824817	7142324	407	-0.2262	0.04841	0.05115	-4.672	4.06e-06	KSR1	NM_014238	kinase suppressor of ras 1	17	22823162	22974844	Imputed
100302332_TGI_at	11	rs12420392	7141985	407	-0.2262	0.04841	0.05115	-4.672	4.06e-06	KSR1	NM_014238	kinase suppressor of ras 1	17	22823162	22974844	Imputed
100121628_TGI_at	6	rs199635325	31559917	409	0.8084	0.1731	0.05086	4.67	4.093e-06	PSORS1C1	NM_014068	psoriasis susceptibility 1 candidate 1	6	31190601	31215816	Imputed
100121628_TGI_at	6	rs146469881	31564299	409	0.8084	0.1731	0.05086	4.67	4.093e-06	PSORS1C1	NM_014068	psoriasis susceptibility 1 candidate 1	6	31190601	31215816	Imputed
100121628_TGI_at	6	rs9267512	31568419	409	0.8084	0.1731	0.05086	4.67	4.093e-06	PSORS1C1	NM_014068	psoriasis susceptibility 1 candidate 1	6	31190601	31215816	Genotyped
100121628_TGI_at	6	rs9267510	31566363	409	0.8084	0.1731	0.05086	4.67	4.093e-06	PSORS1C1	NM_014068	psoriasis susceptibility 1 candidate 1	6	31190601	31215816	Genotyped
100155345_TGI_at	9	rs10812809	28405323	401	0.1781	0.03814	0.05183	4.67	4.117e-06	SOHLH2	NM_017826	spermatogenesis and oogenesis specific basic helix-loop-helix 2	13	35640353	35686676	Imputed
100155345_TGI_at	9	rs10968564	28405310	401	0.1781	0.03814	0.05183	4.67	4.117e-06	SOHLH2	NM_017826	spermatogenesis and oogenesis specific basic helix-loop-helix 2	13	35640353	35686676	Imputed
100129833_TGI_at	2	rs75249190	116161078	401	0.1515	0.03253	0.05157	4.658	4.365e-06	DHX36	CN431179	DEAH (Asp-Glu-Ala-His) box polypeptide 36	3	155515552	155524912	Imputed
100132135_TGI_at	11	rs76054115	7016722	405	-0.2325	0.04995	0.05101	-4.654	4.421e-06		BM552168		12	105154620	105155452	Imputed
100132228_TGI_at	14	rs803010	52734092	406	0.07251	0.01558	0.05086	4.653	4.446e-06		XM_937671	similar to hCG40922	11	58748233	58783548	Genotyped
100132228_TGI_at	14	rs813921	52737115	406	0.07194	0.01549	0.05069	4.645	4.612e-06		XM_937671	similar to hCG40922	11	58748233	58783548	Imputed
100132228_TGI_at	14	rs1254609	52738468	406	0.07194	0.01549	0.05069	4.645	4.612e-06		XM_937671	similar to hCG40922	11	58748233	58783548	Genotyped
100132135_TGI_at	11	rs12419016	7047507	406	-0.2318	0.04994	0.05065	-4.642	4.663e-06		BM552168		12	105154620	105155452	Imputed
100132135_TGI_at	11	rs12421785	7075844	406	-0.2318	0.04994	0.05065	-4.642	4.663e-06		BM552168		12	105154620	105155452	Imputed
100132135_TGI_at	11	rs16921772	7066689	406	-0.2318	0.04994	0.05065	-4.642	4.663e-06		BM552168		12	105154620	105155452	Imputed
100132135_TGI_at	11	rs75044836	7068168	406	-0.2318	0.04994	0.05065	-4.642	4.663e-06		BM552168		12	105154620	105155452	Imputed
100132135_TGI_at	11	rs10500675	7077521	406	-0.2318	0.04994	0.05065	-4.642	4.663e-06		BM552168		12	105154620	105155452	Imputed
100132135_TGI_at	11	rs77158310	7068444	406	-0.2318	0.04994	0.05065	-4.642	4.663e-06		BM552168		12	105154620	105155452	Imputed
100132135_TGI_at	11	rs74693646	7048914	406	-0.2318	0.04994	0.05065	-4.642	4.663e-06		BM552168		12	105154620	105155452	Imputed
100132135_TGI_at	11	rs76251971	7052244	406	-0.2318	0.04994	0.05065	-4.642	4.663e-06		BM552168		12	105154620	105155452	Imputed
100132135_TGI_at	11	rs16921141	7025096	406	-0.2318	0.04994	0.05065	-4.642	4.663e-06		BM552168		12	105154620	105155452	Imputed
100132135_TGI_at	11	rs76641781	7028519	406	-0.2318	0.04994	0.05065	-4.642	4.663e-06		BM552168		12	105154620	105155452	Imputed
100132135_TGI_at	11	rs151096331	7029792	406	-0.2318	0.04994	0.05065	-4.642	4.663e-06		BM552168		12	105154620	105155452	Imputed
100132135_TGI_at	11	rs145930268	7038942	406	-0.2318	0.04994	0.05065	-4.642	4.663e-06		BM552168		12	105154620	105155452	Imputed
100132135_TGI_at	11	rs75009792	7042463	406	-0.2318	0.04994	0.05065	-4.642	4.663e-06		BM552168		12	105154620	105155452	Imputed
100132135_TGI_at	11	rs12418969	7047155	406	-0.2318	0.04994	0.05065	-4.642	4.663e-06		BM552168		12	105154620	105155452	Imputed
100132135_TGI_at	11	rs143059656	7053942	406	-0.2318	0.04994	0.05065	-4.642	4.663e-06		BM552168		12	105154620	105155452	Imputed
100132135_TGI_at	11	rs76122732	7054524	406	-0.2318	0.04994	0.05065	-4.642	4.663e-06		BM552168		12	105154620	105155452	Imputed
100132135_TGI_at	11	rs79185014	7057589	406	-0.2318	0.04994	0.05065	-4.642	4.663e-06		BM552168		12	105154620	105155452	Imputed
100132135_TGI_at	11	rs115950817	7052204	406	-0.2318	0.04994	0.05065	-4.642	4.663e-06		BM552168		12	105154620	105155452	Imputed
100132135_TGI_at	11	rs200150697	7049324	406	-0.2318	0.04994	0.05065	-4.642	4.663e-06		BM552168		12	105154620	105155452	Imputed
100132135_TGI_at	11	rs117094684	7049329	406	-0.2318	0.04994	0.05065	-4.642	4.663e-06		BM552168		12	105154620	105155452	Imputed
100132135_TGI_at	11	rs80124812	7024507	406	-0.2318	0.04994	0.05065	-4.642	4.663e-06		BM552168		12	105154620	105155452	Imputed
100305045_TGI_at	6	rs138681557	31433424	404	-0.6196	0.1335	0.05088	-4.642	4.675e-06		D83543		6	31476834	31477416	Imputed
100305045_TGI_at	6	rs142301460	31428603	404	-0.6196	0.1335	0.05088	-4.642	4.675e-06		D83543		6	31476834	31477416	Imputed
100129833_TGI_at	2	rs66827093	116160527	397	0.1497	0.03225	0.0517	4.641	4.732e-06	DHX36	CN431179	DEAH (Asp-Glu-Ala-His) box polypeptide 36	3	155515552	155524912	Imputed
100121628_TGI_at	6	rs114813526	31416544	409	0.7289	0.1574	0.05003	4.63	4.932e-06	PSORS1C1	NM_014068	psoriasis susceptibility 1 candidate 1	6	31190601	31215816	Imputed
100121628_TGI_at	6	rs114106330	31414104	409	0.7289	0.1574	0.05003	4.63	4.932e-06	PSORS1C1	NM_014068	psoriasis susceptibility 1 candidate 1	6	31190601	31215816	Imputed
100121628_TGI_at	6	rs116562656	31413318	409	0.7289	0.1574	0.05003	4.63	4.932e-06	PSORS1C1	NM_014068	psoriasis susceptibility 1 candidate 1	6	31190601	31215816	Imputed
100132135_TGI_at	11	rs12419463	7096503	405	-0.2388	0.05157	0.05051	-4.63	4.935e-06		BM552168		12	105154620	105155452	Imputed
100132135_TGI_at	11	rs75381763	7102613	405	-0.2388	0.05157	0.05051	-4.63	4.935e-06		BM552168		12	105154620	105155452	Imputed
100132135_TGI_at	11	rs12421256	7103789	405	-0.2388	0.05157	0.05051	-4.63	4.935e-06		BM552168		12	105154620	105155452	Imputed
100132135_TGI_at	11	rs78865020	7101779	405	-0.2388	0.05157	0.05051	-4.63	4.935e-06		BM552168		12	105154620	105155452	Imputed
100132135_TGI_at	11	rs12419549	7103864	405	-0.2388	0.05157	0.05051	-4.63	4.935e-06		BM552168		12	105154620	105155452	Imputed
100132135_TGI_at	11	rs75743861	7109311	406	-0.2381	0.05157	0.05012	-4.617	5.237e-06		BM552168		12	105154620	105155452	Imputed
100132135_TGI_at	11	rs76196035	7105976	406	-0.2381	0.05157	0.05012	-4.617	5.237e-06		BM552168		12	105154620	105155452	Imputed
100132135_TGI_at	11	rs79614302	7107760	406	-0.2381	0.05157	0.05012	-4.617	5.237e-06		BM552168		12	105154620	105155452	Imputed
100132135_TGI_at	11	rs75083847	7107903	406	-0.2381	0.05157	0.05012	-4.617	5.237e-06		BM552168		12	105154620	105155452	Imputed
100132135_TGI_at	11	rs76813676	7105963	406	-0.2381	0.05157	0.05012	-4.617	5.237e-06		BM552168		12	105154620	105155452	Imputed
100132135_TGI_at	11	rs75765027	7109128	406	-0.2381	0.05157	0.05012	-4.617	5.237e-06		BM552168		12	105154620	105155452	Imputed
100132135_TGI_at	11	rs76539151	7113546	406	-0.2381	0.05157	0.05012	-4.617	5.237e-06		BM552168		12	105154620	105155452	Imputed
100132135_TGI_at	11	rs12419390	7108403	406	-0.2381	0.05157	0.05012	-4.617	5.237e-06		BM552168		12	105154620	105155452	Imputed
100132135_TGI_at	11	rs76707027	7107997	406	-0.2381	0.05157	0.05012	-4.617	5.237e-06		BM552168		12	105154620	105155452	Imputed
100132135_TGI_at	11	rs12421129	7108587	406	-0.2381	0.05157	0.05012	-4.617	5.237e-06		BM552168		12	105154620	105155452	Imputed
100132135_TGI_at	11	rs12422094	7108732	406	-0.2381	0.05157	0.05012	-4.617	5.237e-06		BM552168		12	105154620	105155452	Imputed
100132135_TGI_at	11	rs76755213	7109120	406	-0.2381	0.05157	0.05012	-4.617	5.237e-06		BM552168		12	105154620	105155452	Imputed
100132135_TGI_at	11	rs76373957	7108246	406	-0.2381	0.05157	0.05012	-4.617	5.237e-06		BM552168		12	105154620	105155452	Imputed
100132135_TGI_at	11	rs78654102	7117536	406	-0.2381	0.05157	0.05012	-4.617	5.237e-06		BM552168		12	105154620	105155452	Imputed
100132135_TGI_at	11	rs118141185	7106939	406	-0.2381	0.05157	0.05012	-4.617	5.237e-06		BM552168		12	105154620	105155452	Imputed
100132135_TGI_at	11	rs77812396	7107232	406	-0.2381	0.05157	0.05012	-4.617	5.237e-06		BM552168		12	105154620	105155452	Imputed
100132135_TGI_at	11	rs79511511	7114443	406	-0.2381	0.05157	0.05012	-4.617	5.237e-06		BM552168		12	105154620	105155452	Imputed
100132135_TGI_at	11	rs79636852	7119904	406	-0.2381	0.05157	0.05012	-4.617	5.237e-06		BM552168		12	105154620	105155452	Imputed
100132135_TGI_at	11	rs80028635	7132417	406	-0.2381	0.05157	0.05012	-4.617	5.237e-06		BM552168		12	105154620	105155452	Imputed
100132135_TGI_at	11	rs76629507	7108047	406	-0.2381	0.05157	0.05012	-4.617	5.237e-06		BM552168		12	105154620	105155452	Imputed
100132135_TGI_at	11	rs80176365	7107657	406	-0.2381	0.05157	0.05012	-4.617	5.237e-06		BM552168		12	105154620	105155452	Imputed
100132135_TGI_at	11	rs12418709	7119251	406	-0.2381	0.05157	0.05012	-4.617	5.237e-06		BM552168		12	105154620	105155452	Imputed
100148040_TGI_at	8	rs739337	17202871	406	0.2222	0.04815	0.05006	4.614	5.304e-06	PHF17	NM_199320	PHD finger protein 17	4	129950228	130015828	Genotyped
100147248_TGI_at	6	rs9267510	31566363	407	0.8634	0.1873	0.04983	4.609	5.437e-06	IL12A	NM_000882	interleukin 12A (natural killer cell stimulatory factor 1, cytotoxic lymphocyte maturation factor 1, p35)	3	161189322	161196499	Genotyped
100147248_TGI_at	6	rs199635325	31559917	407	0.8634	0.1873	0.04983	4.609	5.437e-06	IL12A	NM_000882	interleukin 12A (natural killer cell stimulatory factor 1, cytotoxic lymphocyte maturation factor 1, p35)	3	161189322	161196499	Imputed
100147248_TGI_at	6	rs146469881	31564299	407	0.8634	0.1873	0.04983	4.609	5.437e-06	IL12A	NM_000882	interleukin 12A (natural killer cell stimulatory factor 1, cytotoxic lymphocyte maturation factor 1, p35)	3	161189322	161196499	Imputed
100147248_TGI_at	6	rs9267512	31568419	407	0.8634	0.1873	0.04983	4.609	5.437e-06	IL12A	NM_000882	interleukin 12A (natural killer cell stimulatory factor 1, cytotoxic lymphocyte maturation factor 1, p35)	3	161189322	161196499	Genotyped
100148040_TGI_at	8	rs4921542	17205577	398	0.2195	0.04765	0.05086	4.606	5.529e-06	PHF17	NM_199320	PHD finger protein 17	4	129950228	130015828	Imputed
100132228_TGI_at	14	rs803008	52736936	406	0.07137	0.0155	0.04986	4.604	5.549e-06		XM_937671	similar to hCG40922	11	58748233	58783548	Genotyped
100132228_TGI_at	14	rs803007	52738016	406	0.07137	0.0155	0.04986	4.604	5.549e-06		XM_937671	similar to hCG40922	11	58748233	58783548	Genotyped
100141063_TGI_at	2	rs11691876	113935256	407	-0.237	0.05156	0.04957	-4.596	5.766e-06		AK001781		2	113748182	113749753	Genotyped
100141063_TGI_at	2	rs10864910	113935222	407	-0.237	0.05156	0.04957	-4.596	5.766e-06		AK001781		2	113748182	113749753	Genotyped
100141063_TGI_at	2	rs13420063	113934174	407	-0.2248	0.04893	0.04952	-4.594	5.828e-06		AK001781		2	113748182	113749753	Genotyped
100305045_TGI_at	6	rs9264475	31231988	406	-0.5402	0.1177	0.04952	-4.588	5.985e-06		D83543		6	31476834	31477416	Imputed
100300587_TGI_at	2	rs56324422	204798402	408	0.1254	0.02736	0.0492	4.583	6.098e-06	EFNB1	U09304	ephrin-B1	X	67966037	67977952	Imputed
100300587_TGI_at	2	rs57252380	204795876	408	0.1254	0.02736	0.0492	4.583	6.098e-06	EFNB1	U09304	ephrin-B1	X	67966037	67977952	Imputed
100155345_TGI_at	9	rs984142	28435647	397	0.1679	0.0367	0.05029	4.573	6.434e-06	SOHLH2	NM_017826	spermatogenesis and oogenesis specific basic helix-loop-helix 2	13	35640353	35686676	Imputed
100155345_TGI_at	9	rs10757742	28435003	397	0.1679	0.0367	0.05029	4.573	6.434e-06	SOHLH2	NM_017826	spermatogenesis and oogenesis specific basic helix-loop-helix 2	13	35640353	35686676	Imputed
100144221_TGI_at	2	rs13420063	113934174	404	-0.4662	0.102	0.04941	-4.571	6.469e-06		ENST00000333145	hypothetical LOC654433	2	113709588	113741051	Genotyped
100144299_TGI_at	6	rs148092313	31402038	401	0.5808	0.1271	0.04973	4.57	6.52e-06		AK130456		6	27837260	27839025	Imputed
100155345_TGI_at	9	rs10812822	28433620	405	0.1619	0.03544	0.04923	4.568	6.547e-06	SOHLH2	NM_017826	spermatogenesis and oogenesis specific basic helix-loop-helix 2	13	35640353	35686676	Imputed
100155345_TGI_at	9	rs12352207	28430593	405	0.1619	0.03544	0.04923	4.568	6.547e-06	SOHLH2	NM_017826	spermatogenesis and oogenesis specific basic helix-loop-helix 2	13	35640353	35686676	Imputed
100155345_TGI_at	9	rs10123139	28417985	405	0.1619	0.03544	0.04923	4.568	6.547e-06	SOHLH2	NM_017826	spermatogenesis and oogenesis specific basic helix-loop-helix 2	13	35640353	35686676	Imputed
100155345_TGI_at	9	rs7030096	28419765	405	0.1619	0.03544	0.04923	4.568	6.547e-06	SOHLH2	NM_017826	spermatogenesis and oogenesis specific basic helix-loop-helix 2	13	35640353	35686676	Imputed
100155345_TGI_at	9	rs10812815	28421205	405	0.1619	0.03544	0.04923	4.568	6.547e-06	SOHLH2	NM_017826	spermatogenesis and oogenesis specific basic helix-loop-helix 2	13	35640353	35686676	Imputed
100155345_TGI_at	9	rs10116056	28430417	405	0.1619	0.03544	0.04923	4.568	6.547e-06	SOHLH2	NM_017826	spermatogenesis and oogenesis specific basic helix-loop-helix 2	13	35640353	35686676	Imputed
100155345_TGI_at	9	rs57371504	28423193	405	0.1619	0.03544	0.04923	4.568	6.547e-06	SOHLH2	NM_017826	spermatogenesis and oogenesis specific basic helix-loop-helix 2	13	35640353	35686676	Imputed
100300587_TGI_at	2	rs11571305	204800126	409	0.1248	0.02732	0.04874	4.567	6.573e-06	EFNB1	U09304	ephrin-B1	X	67966037	67977952	Imputed
100300587_TGI_at	2	rs11883722	204800845	409	0.1248	0.02732	0.04874	4.567	6.573e-06	EFNB1	U09304	ephrin-B1	X	67966037	67977952	Genotyped
100121628_TGI_at	6	rs1800750	31542963	409	0.751	0.1653	0.04827	4.543	7.31e-06	PSORS1C1	NM_014068	psoriasis susceptibility 1 candidate 1	6	31190601	31215816	Genotyped
100155345_TGI_at	9	rs10968597	28434138	400	0.1657	0.03649	0.04928	4.542	7.402e-06	SOHLH2	NM_017826	spermatogenesis and oogenesis specific basic helix-loop-helix 2	13	35640353	35686676	Imputed
100155345_TGI_at	9	rs10968573	28412465	396	0.1755	0.03868	0.04965	4.537	7.595e-06	SOHLH2	NM_017826	spermatogenesis and oogenesis specific basic helix-loop-helix 2	13	35640353	35686676	Imputed
100155345_TGI_at	9	rs28683620	28416441	396	0.1755	0.03868	0.04965	4.537	7.595e-06	SOHLH2	NM_017826	spermatogenesis and oogenesis specific basic helix-loop-helix 2	13	35640353	35686676	Imputed
100155345_TGI_at	9	rs10968574	28413315	396	0.1755	0.03868	0.04965	4.537	7.595e-06	SOHLH2	NM_017826	spermatogenesis and oogenesis specific basic helix-loop-helix 2	13	35640353	35686676	Imputed
100155345_TGI_at	9	rs56798428	28413508	396	0.1755	0.03868	0.04965	4.537	7.595e-06	SOHLH2	NM_017826	spermatogenesis and oogenesis specific basic helix-loop-helix 2	13	35640353	35686676	Imputed
100155345_TGI_at	9	rs11791730	28414243	396	0.1755	0.03868	0.04965	4.537	7.595e-06	SOHLH2	NM_017826	spermatogenesis and oogenesis specific basic helix-loop-helix 2	13	35640353	35686676	Imputed
100155345_TGI_at	9	rs148545007	28416499	396	0.1755	0.03868	0.04965	4.537	7.595e-06	SOHLH2	NM_017826	spermatogenesis and oogenesis specific basic helix-loop-helix 2	13	35640353	35686676	Imputed
100141063_TGI_at	2	rs7595962	113934226	407	-0.2178	0.04809	0.04821	-4.529	7.79e-06		AK001781		2	113748182	113749753	Genotyped
100302332_TGI_at	11	rs76054115	7016722	406	-0.2294	0.05064	0.04832	-4.529	7.801e-06	KSR1	NM_014238	kinase suppressor of ras 1	17	22823162	22974844	Imputed
100132228_TGI_at	14	rs803006	52738023	406	0.07016	0.01551	0.0482	4.523	8.024e-06		XM_937671	similar to hCG40922	11	58748233	58783548	Genotyped
100302332_TGI_at	11	rs75009792	7042463	407	-0.2286	0.05066	0.04786	-4.512	8.423e-06	KSR1	NM_014238	kinase suppressor of ras 1	17	22823162	22974844	Imputed
100302332_TGI_at	11	rs145930268	7038942	407	-0.2286	0.05066	0.04786	-4.512	8.423e-06	KSR1	NM_014238	kinase suppressor of ras 1	17	22823162	22974844	Imputed
100302332_TGI_at	11	rs200150697	7049324	407	-0.2286	0.05066	0.04786	-4.512	8.423e-06	KSR1	NM_014238	kinase suppressor of ras 1	17	22823162	22974844	Imputed
100302332_TGI_at	11	rs76641781	7028519	407	-0.2286	0.05066	0.04786	-4.512	8.423e-06	KSR1	NM_014238	kinase suppressor of ras 1	17	22823162	22974844	Imputed
100302332_TGI_at	11	rs74693646	7048914	407	-0.2286	0.05066	0.04786	-4.512	8.423e-06	KSR1	NM_014238	kinase suppressor of ras 1	17	22823162	22974844	Imputed
100302332_TGI_at	11	rs76122732	7054524	407	-0.2286	0.05066	0.04786	-4.512	8.423e-06	KSR1	NM_014238	kinase suppressor of ras 1	17	22823162	22974844	Imputed
100302332_TGI_at	11	rs12419016	7047507	407	-0.2286	0.05066	0.04786	-4.512	8.423e-06	KSR1	NM_014238	kinase suppressor of ras 1	17	22823162	22974844	Imputed
100302332_TGI_at	11	rs75044836	7068168	407	-0.2286	0.05066	0.04786	-4.512	8.423e-06	KSR1	NM_014238	kinase suppressor of ras 1	17	22823162	22974844	Imputed
100302332_TGI_at	11	rs77158310	7068444	407	-0.2286	0.05066	0.04786	-4.512	8.423e-06	KSR1	NM_014238	kinase suppressor of ras 1	17	22823162	22974844	Imputed
100302332_TGI_at	11	rs79185014	7057589	407	-0.2286	0.05066	0.04786	-4.512	8.423e-06	KSR1	NM_014238	kinase suppressor of ras 1	17	22823162	22974844	Imputed
100302332_TGI_at	11	rs151096331	7029792	407	-0.2286	0.05066	0.04786	-4.512	8.423e-06	KSR1	NM_014238	kinase suppressor of ras 1	17	22823162	22974844	Imputed
100302332_TGI_at	11	rs12418969	7047155	407	-0.2286	0.05066	0.04786	-4.512	8.423e-06	KSR1	NM_014238	kinase suppressor of ras 1	17	22823162	22974844	Imputed
100302332_TGI_at	11	rs10500675	7077521	407	-0.2286	0.05066	0.04786	-4.512	8.423e-06	KSR1	NM_014238	kinase suppressor of ras 1	17	22823162	22974844	Imputed
100302332_TGI_at	11	rs76251971	7052244	407	-0.2286	0.05066	0.04786	-4.512	8.423e-06	KSR1	NM_014238	kinase suppressor of ras 1	17	22823162	22974844	Imputed
100302332_TGI_at	11	rs80124812	7024507	407	-0.2286	0.05066	0.04786	-4.512	8.423e-06	KSR1	NM_014238	kinase suppressor of ras 1	17	22823162	22974844	Imputed
100302332_TGI_at	11	rs16921772	7066689	407	-0.2286	0.05066	0.04786	-4.512	8.423e-06	KSR1	NM_014238	kinase suppressor of ras 1	17	22823162	22974844	Imputed
100302332_TGI_at	11	rs115950817	7052204	407	-0.2286	0.05066	0.04786	-4.512	8.423e-06	KSR1	NM_014238	kinase suppressor of ras 1	17	22823162	22974844	Imputed
100302332_TGI_at	11	rs117094684	7049329	407	-0.2286	0.05066	0.04786	-4.512	8.423e-06	KSR1	NM_014238	kinase suppressor of ras 1	17	22823162	22974844	Imputed
100302332_TGI_at	11	rs12421785	7075844	407	-0.2286	0.05066	0.04786	-4.512	8.423e-06	KSR1	NM_014238	kinase suppressor of ras 1	17	22823162	22974844	Imputed
100302332_TGI_at	11	rs143059656	7053942	407	-0.2286	0.05066	0.04786	-4.512	8.423e-06	KSR1	NM_014238	kinase suppressor of ras 1	17	22823162	22974844	Imputed
100302332_TGI_at	11	rs16921141	7025096	407	-0.2286	0.05066	0.04786	-4.512	8.423e-06	KSR1	NM_014238	kinase suppressor of ras 1	17	22823162	22974844	Imputed
100302332_TGI_at	11	rs16921697	7060092	398	-0.2331	0.05166	0.04892	-4.513	8.441e-06	KSR1	NM_014238	kinase suppressor of ras 1	17	22823162	22974844	Imputed
100144299_TGI_at	6	rs116562656	31413318	406	0.5237	0.1161	0.04796	4.511	8.456e-06		AK130456		6	27837260	27839025	Imputed
100144299_TGI_at	6	rs114813526	31416544	406	0.5237	0.1161	0.04796	4.511	8.456e-06		AK130456		6	27837260	27839025	Imputed
100144299_TGI_at	6	rs114106330	31414104	406	0.5237	0.1161	0.04796	4.511	8.456e-06		AK130456		6	27837260	27839025	Imputed
100313950_TGI_at	2	rs4675377	204814676	406	0.09692	0.02155	0.04768	4.497	9.008e-06	MPPE1	AA206993	metallophosphoesterase 1	18	11875679	11876944	Genotyped
100302332_TGI_at	11	rs12418753	7041763	407	-0.2314	0.05146	0.04753	-4.496	9.069e-06	KSR1	NM_014238	kinase suppressor of ras 1	17	22823162	22974844	Genotyped
100302332_TGI_at	11	rs146891471	7028579	407	-0.2314	0.05146	0.04753	-4.496	9.069e-06	KSR1	NM_014238	kinase suppressor of ras 1	17	22823162	22974844	Imputed
100302332_TGI_at	11	rs76878188	7082319	407	-0.2314	0.05146	0.04753	-4.496	9.069e-06	KSR1	NM_014238	kinase suppressor of ras 1	17	22823162	22974844	Imputed
100302332_TGI_at	11	rs35747450	7084593	407	-0.2314	0.05146	0.04753	-4.496	9.069e-06	KSR1	NM_014238	kinase suppressor of ras 1	17	22823162	22974844	Imputed
100302332_TGI_at	11	rs78883351	7044206	407	-0.2314	0.05146	0.04753	-4.496	9.069e-06	KSR1	NM_014238	kinase suppressor of ras 1	17	22823162	22974844	Imputed
100302332_TGI_at	11	rs77221529	7054284	407	-0.2314	0.05146	0.04753	-4.496	9.069e-06	KSR1	NM_014238	kinase suppressor of ras 1	17	22823162	22974844	Imputed
100302332_TGI_at	11	rs76261649	7060670	407	-0.2314	0.05146	0.04753	-4.496	9.069e-06	KSR1	NM_014238	kinase suppressor of ras 1	17	22823162	22974844	Imputed
100302332_TGI_at	11	rs75175246	7080022	407	-0.2314	0.05146	0.04753	-4.496	9.069e-06	KSR1	NM_014238	kinase suppressor of ras 1	17	22823162	22974844	Imputed
100302332_TGI_at	11	rs16921956	7080073	407	-0.2314	0.05146	0.04753	-4.496	9.069e-06	KSR1	NM_014238	kinase suppressor of ras 1	17	22823162	22974844	Genotyped
100302332_TGI_at	11	rs16921625	7053693	407	-0.2314	0.05146	0.04753	-4.496	9.069e-06	KSR1	NM_014238	kinase suppressor of ras 1	17	22823162	22974844	Imputed
100302332_TGI_at	11	rs146491325	7087405	407	-0.2314	0.05146	0.04753	-4.496	9.069e-06	KSR1	NM_014238	kinase suppressor of ras 1	17	22823162	22974844	Imputed
100156912_TGI_at	2	rs17453131	116151844	407	0.1876	0.04185	0.04728	4.483	9.58e-06	C12orf35	AB046771	chromosome 12 open reading frame 35	12	32025653	32029343	Imputed
100156912_TGI_at	2	rs35777208	116153408	407	0.1876	0.04185	0.04728	4.483	9.58e-06	C12orf35	AB046771	chromosome 12 open reading frame 35	12	32025653	32029343	Imputed
100156912_TGI_at	2	rs13022199	116154002	407	0.1876	0.04185	0.04728	4.483	9.58e-06	C12orf35	AB046771	chromosome 12 open reading frame 35	12	32025653	32029343	Genotyped
100156912_TGI_at	2	rs35568580	116157589	407	0.1876	0.04185	0.04728	4.483	9.58e-06	C12orf35	AB046771	chromosome 12 open reading frame 35	12	32025653	32029343	Imputed
