# Supplementary material for: Identification of Susceptibility Genes of Adult Asthma in French Canadian Women
Source: Can Respir J. 2016 May 4;2016:3564341. doi: 10.1155/2016/3564341 (PMC4904514; doi:10.1155/2016/3564341)
Supplement: Supplementary file 1 — Supplementary materials contain additional details about the methodologies. It also contains two figures showing the pool-GWAS design (Suppl. Figure 1) and the asthma genetic association results stratified by sex in the QCCCAC for the 38 genotyped SNPs (Suppl. Figure 2). Eight supplementary tables are also available showing results for 38 SNPs tested by individual genotyping in 299 allergic cases and 154 allergic controls (Suppl. Table 1), completed results for the 21 SNPs associated with asthma and SNPs in LD (Suppl. Table 2), most significant lung eQTL (Suppl. Table 3), in silico analyses results (Suppl. Tables 4 to 6), and results from the SLSJ asthma family collection (Suppl. Tables 7 and 8). [file 3564341.f1.zip › Supp Mat/SupplTable4.xls]

## Sheet: snpfunc
No.	rs	Chromosome	Position	Allele	TFBS	Splicing(site)	Splicing(ESE or ESS)	Splicing(abolish domain)	miRNA(miRanda)	miRNA(Sanger)	nsSNP	Stop Codon	Polyphen	SNPs3D(svm profile)	SNPs3D(svm structure)	RegPotential	Conservation	Nearby Gene	Distance (bp)
5	rs10119135	9	28415251	A/T	--	--	--	--	--	--	--	--	--	--	--	NA	0.004	LINGO2	476723||294052
12	rs10126008	9	28412658	C/T	--	--	--	--	--	--	--	--	--	--	--	NA	0	LINGO2	474130||296645
17	rs10804133	2	204516600	C/T	--	--	--	--	--	--	--	--	--	--	--	NA	0	ICOS	6852||17945
19	rs10812815	9	28411205	A/G	--	--	--	--	--	--	--	--	--	--	--	NA	0	LINGO2	472677||298098
20	rs10812816	9	28411250	A/C	--	--	--	--	--	--	--	--	--	--	--	NA	0	LINGO2	472722||298053
23	rs10812822	9	28423620	A/G	--	--	--	--	--	--	--	--	--	--	--	NA	0	LINGO2	485092||285683
25	rs10864910	2	113651693	C/T	--	--	--	--	--	--	--	--	--	--	--	NA	0.005	PSD4	3662||25455
37	rs10968597	9	28424138	C/G	--	--	--	--	--	--	--	--	--	--	--	NA	0	LINGO2	485610||285165
38	rs11057053	12	8096124	C/T	--	--	--	--	--	--	--	--	--	--	--	NA	0	NECAP1	107123||45510
42	rs11488272	1	67489320	C/T	--	--	--	--	--	--	--	--	--	--	--	NA	0	IL23R	84563||8930
45	rs11691322	2	113658450	A/G	--	--	--	--	--	--	--	--	--	--	--	NA	0	PSD4	10419||18698
46	rs11691876	2	113651727	A/C	--	--	--	--	--	--	--	--	--	--	--	NA	0.001	PSD4	3696||25421
47	rs11695389	2	204503357	A/G	--	--	--	--	--	--	--	--	--	--	--	NA	0	CTLA4||ICOS	-56429||-6391
51	rs11827633	11	121208987	A/G	--	--	--	--	--	--	--	--	--	--	--	NA	0	SORL1||MIRN125B1	-203366||-266687
54	rs12063118	1	67458453	A/G	--	--	--	--	--	--	--	--	--	--	--	NA	0	IL23R	53696||39797
56	rs12085634	1	67491301	A/T	--	--	--	--	--	--	--	--	--	--	--	NA	0	IL23R	86544||6949
61	rs12419016	11	7004083	C/T	--	--	--	--	--	--	--	--	--	--	--	NA	0	NLRP14	5807||45250
62	rs12419390	11	7064979	C/T	Y	--	--	--	--	--	--	--	--	--	--	NA	0	NLRP14||RBMXL2	-15646||-1762
63	rs12419463	11	7053079	A/G	--	--	--	--	--	--	--	--	--	--	--	NA	0.016	NLRP14||RBMXL2	-3746||-13662
65	rs12420392	11	7098561	C/T	--	--	--	--	--	--	--	--	--	--	--	NA	0.001	RBMXL2||SYT9	-29606||-131196
66	rs12421129	11	7065163	A/T	Y	--	--	--	--	--	--	--	--	--	--	NA	0	NLRP14||RBMXL2	-15830||-1578
68	rs12421785	11	7032420	A/G	--	--	--	--	--	--	--	--	--	--	--	NA	0	NLRP14	34144||16913
69	rs12422094	11	7065308	A/G	Y	--	--	--	--	--	--	--	--	--	--	NA	0	NLRP14||RBMXL2	-15975||-1433
70	rs1254609	14	51808218	G/A	Y	--	--	--	--	--	--	--	--	--	--	NA	0.01	PTGDR	4037||4974
72	rs13009552	2	115720362	C/G	--	--	--	--	--	--	--	--	--	--	--	NA	0	DPP10	803993||598044
80	rs1561032	3	25571617	C/A	--	--	--	--	--	--	--	--	--	--	--	NA	0.158	RARB	126859||42807
81	rs1579921	11	121187367	C/T	--	--	--	--	--	--	--	--	--	--	--	NA	0	SORL1||MIRN125B1	-181746||-288307
100	rs2285289	8	17246311	C/G	--	--	--	--	--	--	--	--	--	--	--	NA	0	MTMR7	46401||68896
105	rs2904774	6	31558132	G/A	--	--	--	--	--	--	--	--	--	--	--	NA	0	3.8-1||MICB	-9969||-15813
110	rs34994807	12	8085167	A/C	--	--	--	--	--	--	--	--	--	--	--	NA	0	NECAP1	96166||56467
111	rs35298242	6	152497441	A/G	--	--	--	--	--	--	--	--	--	--	--	NA	0	SYNE1	12926||502786
112	rs35568580	2	115874059	C/T	--	--	--	--	--	--	--	--	--	--	--	NA	0	DPP10	957690||444347
116	rs35846454	14	51817883	-/T	--	--	--	--	--	--	--	--	--	--	--	NA	0	LOC100131689	5478||7934
118	rs36011515	6	152497371	C/T	--	--	--	--	--	--	--	--	--	--	--	NA	0	SYNE1	12856||502856
123	rs4325730	2	204506035	A/G	Y	--	--	--	--	--	--	--	--	--	--	NA	0	CTLA4||ICOS	-59107||-3713
130	rs45627841	2	113651739	-/G	--	--	--	--	--	--	--	--	--	--	--	NA	NA	PSD4	3708||25409
135	rs55810219	3	170865159	A/C	Y	--	--	--	--	--	--	--	--	--	--	NA	NA	LOC730004||SDHDP3	-164013||-44407
136	rs56079405	3	170865413	A/G	Y	--	--	--	--	--	--	--	--	--	--	NA	NA	LOC730004||SDHDP3	-164267||-44153
137	rs56324422	2	204506647	A/G	Y	--	--	--	--	--	--	--	--	--	--	NA	NA	CTLA4||ICOS	-59719||-3101
138	rs56798428	9	28403508	A/G	--	--	--	--	--	--	--	--	--	--	--	NA	NA	LINGO2	464980||305795
139	rs57252380	2	204504121	C/T	--	--	--	--	--	--	--	--	--	--	--	NA	NA	CTLA4||ICOS	-57193||-5627
140	rs57371504	9	28413193	C/T	--	--	--	--	--	--	--	--	--	--	--	NA	NA	LINGO2	474665||296110
141	rs57455012	3	170865021	A/G	Y	--	--	--	--	--	--	--	--	--	--	NA	NA	LOC730004||SDHDP3	-163875||-44545
142	rs58544246	9	28413208	A/T	--	--	--	--	--	--	--	--	--	--	--	NA	NA	LINGO2	474680||296095
143	rs58715159	9	28413281	A/G	--	--	--	--	--	--	--	--	--	--	--	NA	NA	LINGO2	474753||296022
144	rs58846030	3	170869987	C/T	--	--	--	--	--	--	--	--	--	--	--	NA	NA	LOC730004||SDHDP3	-168841||-39579
146	rs59253217	9	28415327	G/T	--	--	--	--	--	--	--	--	--	--	--	NA	NA	LINGO2	476799||293976
147	rs59889126	9	28412505	-/A	--	--	--	--	--	--	--	--	--	--	--	NA	NA	LINGO2	473977||296798
148	rs60032988	9	28418617	-/A	--	--	--	--	--	--	--	--	--	--	--	NA	NA	LINGO2	480089||290686
149	rs60467128	3	170865107	A/C	Y	--	--	--	--	--	--	--	--	--	--	NA	NA	LOC730004||SDHDP3	-163961||-44459
150	rs61646030	13	98130575	A/C	--	--	--	--	--	--	--	--	--	--	--	NA	NA	CYCSP35||SLC15A1	-50324||-3482
151	rs61922169	12	8094667	C/G	--	--	--	--	--	--	--	--	--	--	--	NA	NA	NECAP1	105666||46967
152	rs62395778	6	31645200	A/G	Y	--	--	--	--	--	--	--	--	--	--	NA	NA	NFKBIL1||LTA	-10615||-2872
157	rs7130229	11	121211859	A/C	--	--	--	--	--	--	--	--	--	--	--	NA	0	SORL1||MIRN125B1	-206238||-263815
158	rs7130887	11	121189387	G/T	--	--	--	--	--	--	--	--	--	--	--	NA	0	SORL1||MIRN125B1	-183766||-286287
161	rs7583090	2	204516083	A/G	--	--	--	--	--	--	--	--	--	--	--	NA	0	ICOS	6335||18462
162	rs7594065	2	204515900	C/T	--	--	--	--	--	--	--	--	--	--	--	NA	0	ICOS	6152||18645
165	rs7766988	6	31659326	C/G	Y	--	--	--	--	--	--	--	--	--	--	NA	0.042	LTB||LST1	-1145||-2624
176	rs813921	14	51806865	G/C	--	--	--	--	--	--	--	--	--	--	--	NA	0	PTGDR	2684||6327
178	rs9264475	6	31339967	C/T	--	--	--	--	--	--	--	--	--	--	--	NA	NA	HCG27||HLA-C	-60243||-4541
180	rs9267510	6	31674342	C/T	--	--	--	--	--	--	--	--	--	--	--	NA	0.031	NCR3||LOC100130756	-5601||-12497
74	rs13081182	3	25579646	A/G	--	--	--	--	--	--	--	--	--	--	--	0.40581	0	RARB	134888||34778
101	rs2295190	6	152485437	G/T	--	--	Y	Y	--	--	Y	--	benign	1	0	0.395089	0.912	SYNE1	922||514790
34	rs10968589	9	28418146	C/T	--	--	--	--	--	--	--	--	--	--	--	0.363493	0.999	LINGO2	479618||291157
71	rs12711762	2	113649271	C/T	--	--	--	--	--	--	--	--	--	--	--	0.327838	0	PSD4	1240||27877
184	rs9874200	3	170862491	C/T	--	--	--	--	--	--	--	--	--	--	--	0.273351	0	MDS1	512911||1677
167	rs7916988	10	10649525	C/T	--	--	--	--	--	--	--	--	--	--	--	0.261655	0	TCEB1P3||LOC254312	-392979||-367384
35	rs10968590	9	28418222	A/G	--	--	--	--	--	--	--	--	--	--	--	0.235195	1	LINGO2	479694||291081
166	rs7896493	10	10649584	A/G	--	--	--	--	--	--	--	--	--	--	--	0.227044	0	TCEB1P3||LOC254312	-393038||-367325
96	rs17801353	12	8094540	G/T	--	--	--	--	--	--	--	--	--	--	--	0.224941	0.001	NECAP1	105539||47094
97	rs1800750	6	31650942	A/G	Y	--	--	--	--	--	--	--	--	--	--	0.189972	0.008	LTA||TNF	-865||-387
174	rs803010	14	51803842	T/C	Y	--	--	--	--	--	--	--	--	--	--	0.169211	0	COX5AP2||PTGDR	-149103||-339
28	rs10968564	9	28395310	C/T	--	--	--	--	--	--	--	--	--	--	--	0.155708	0.276	LINGO2	456782||313993
153	rs6934016	6	152498721	A/C	--	--	--	--	--	--	--	--	--	--	--	0.136495	0	SYNE1	14206||501506
117	rs35878677	6	152491667	A/C	--	--	--	--	--	--	--	--	--	--	--	0.131508	0	SYNE1	7152||508560
41	rs11465803	1	67474729	C/T	--	--	--	--	--	--	--	--	--	--	--	0.123723	0.002	IL23R	69972||23521
77	rs1375016	11	121179140	C/T	--	--	--	--	--	--	--	--	--	--	--	0.120546	0	SORL1||MIRN125B1	-173519||-296534
18	rs10812809	9	28395323	C/G	--	--	--	--	--	--	--	--	--	--	--	0.109496	0.004	LINGO2	456795||313980
106	rs3093559	6	31655771	T/C	--	--	--	--	--	--	--	--	--	--	--	0.101481	0	TNF||LTB	-1680||-543
154	rs7011504	8	17252904	C/T	--	--	--	--	--	--	--	--	--	--	--	0.098455	0.068	MTMR7	52994||62303
84	rs16921697	11	7016668	A/G	--	--	Y	--	--	--	Y	--	benign	--	--	0.088206	0.073	NLRP14	18392||32665
94	rs17500510	6	32820796	A/G	--	--	--	--	--	--	--	--	--	--	--	0.064685	0	HLA-DQA2	3655||2403
33	rs10968588	9	28418032	A/G	--	--	--	--	--	--	--	--	--	--	--	0.051179	0	LINGO2	479504||291271
177	rs881754	11	121178357	T/C	--	--	--	--	--	--	--	--	--	--	--	0.049224	0.007	SORL1||MIRN125B1	-172736||-297317
126	rs4407982	9	28419124	A/G	--	--	--	--	--	--	--	--	--	--	--	0.046759	0.994	LINGO2	480596||290179
88	rs17016773	3	25579603	C/T	--	--	--	--	--	--	--	--	--	--	--	0.03217	0	RARB	134845||34821
163	rs7595962	2	113650697	C/T	--	--	--	--	--	--	--	--	--	--	--	0.030245	0	PSD4	2666||26451
99	rs2285286	8	17243619	A/C	--	--	--	--	--	--	--	--	--	--	--	0.028966	0.013	MTMR7	43709||71588
119	rs3782681	12	8081618	A/C	--	--	--	--	--	--	--	--	--	--	--	0.024965	0	NECAP1	92617||60016
107	rs3093665	6	31653370	A/C	--	--	--	--	Y	--	--	--	--	--	--	0.022261	0	TNF	2041||721
15	rs10578138	2	204518019	-/TG	--	--	--	--	--	--	--	--	--	--	--	0.017596	0.075	ICOS	8271||16526
175	rs810633	14	51811700	G/A	Y	--	--	--	Y	--	--	--	--	--	--	0.012822	0	PTGDR	7519||1492
1	rs10114788	9	28417026	G/T	--	--	--	--	--	--	--	--	--	--	--	0.003603	0.001	LINGO2	478498||292277
2	rs10116056	9	28420417	C/T	--	--	--	--	--	--	--	--	--	--	--	0	0	LINGO2	481889||288886
3	rs10117301	9	28416935	A/T	--	--	--	--	--	--	--	--	--	--	--	0	0	LINGO2	478407||292368
4	rs10117302	9	28416938	A/T	--	--	--	--	--	--	--	--	--	--	--	0	0	LINGO2	478410||292365
6	rs10119837	9	28419734	C/T	--	--	--	--	--	--	--	--	--	--	--	0	0	LINGO2	481206||289569
7	rs10121454	9	28423078	A/G	--	--	--	--	--	--	--	--	--	--	--	0	0.956	LINGO2	484550||286225
8	rs10123139	9	28407985	C/G	--	--	--	--	--	--	--	--	--	--	--	0	0.003	LINGO2	469457||301318
9	rs10125375	9	28415658	A/C	--	--	--	--	--	--	--	--	--	--	--	0	0.002	LINGO2	477130||293645
10	rs10125451	9	28415712	A/G	--	--	--	--	--	--	--	--	--	--	--	0	0	LINGO2	477184||293591
11	rs10125468	9	28415829	C/G	--	--	--	--	--	--	--	--	--	--	--	0	0.005	LINGO2	477301||293474
13	rs10491889	9	28417922	G/A	--	--	--	--	--	--	--	--	--	--	--	0	NA	LINGO2	479394||291381
14	rs10500675	11	7034097	A/G	--	--	--	--	--	--	--	--	--	--	--	0	0	NLRP14	35821||15236
16	rs10757742	9	28425003	A/T	--	--	--	--	--	--	--	--	--	--	--	0	0.004	LINGO2	486475||284300
21	rs10812819	9	28418935	C/T	--	--	--	--	--	--	--	--	--	--	--	0	0.002	LINGO2	480407||290368
22	rs10812820	9	28418963	A/T	--	--	--	--	--	--	--	--	--	--	--	0	0	LINGO2	480435||290340
24	rs10846377	12	8081147	G/T	--	--	--	--	--	--	--	--	--	--	--	0	0.001	NECAP1	92146||60487
26	rs10932031	2	204512739	T/C	--	--	--	--	--	--	--	--	--	--	--	0	0.001	ICOS	2991||21806
27	rs10932034	2	204521238	A/G	--	--	--	--	--	--	--	--	--	--	--	0	0.001	ICOS	11490||13307
29	rs10968571	9	28400794	C/G	--	--	--	--	--	--	--	--	--	--	--	0	0.654	LINGO2	462266||308509
30	rs10968573	9	28402465	C/G	--	--	--	--	--	--	--	--	--	--	--	0	0.118	LINGO2	463937||306838
31	rs10968574	9	28403315	C/T	--	--	--	--	--	--	--	--	--	--	--	0	0.012	LINGO2	464787||305988
32	rs10968587	9	28416077	A/C	--	--	--	--	--	--	--	--	--	--	--	0	1	LINGO2	477549||293226
36	rs10968591	9	28418866	C/T	--	--	--	--	--	--	--	--	--	--	--	0	0	LINGO2	480338||290437
39	rs11134480	5	167274172	C/T	--	--	--	--	--	--	--	--	--	--	--	0	0	ODZ2	159653||349568
40	rs11177020	12	66729315	A/T	--	--	--	--	--	--	--	--	--	--	--	0	0	LOC341333	38913||93625
43	rs11571305	2	204508371	G/A	Y	--	--	--	--	--	--	--	--	--	--	0	0.001	CTLA4||ICOS	-61443||-1377
44	rs11571306	2	204507347	T/C	Y	--	--	--	--	--	--	--	--	--	--	0	0	CTLA4||ICOS	-60419||-2401
48	rs11754998	6	152486757	A/T	--	--	--	--	--	--	--	--	--	--	--	0	0	SYNE1	2242||513470
49	rs11791730	9	28404243	A/G	--	--	--	--	--	--	--	--	--	--	--	0	0.001	LINGO2	465715||305060
50	rs11824638	11	121222111	C/T	--	--	--	--	--	--	--	--	--	--	--	0	0	SORL1||MIRN125B1	-216490||-253563
52	rs11828273	11	121223495	C/T	--	--	--	--	--	--	--	--	--	--	--	0	0.163	SORL1||MIRN125B1	-217874||-252179
53	rs11883722	2	204509090	A/G	Y	--	--	--	--	--	--	--	--	--	--	0	0	CTLA4||ICOS	-62162||-658
55	rs12070470	1	67469859	C/T	--	--	--	--	--	--	--	--	--	--	--	0	0	IL23R	65102||28391
57	rs12352207	9	28420593	A/C	--	--	--	--	--	--	--	--	--	--	--	0	0.001	LINGO2	482065||288710
58	rs12418709	11	7075827	C/G	--	--	--	--	--	--	--	--	--	--	--	0	0.011	RBMXL2||SYT9	-6872||-153930
59	rs12418753	11	6998339	C/T	Y	--	Y	--	--	--	--	--	--	--	--	0	0	NLRP14	63||50994
60	rs12418969	11	7003731	C/T	--	--	--	--	--	--	--	--	--	--	--	0	0.001	NLRP14	5455||45602
64	rs12419549	11	7060440	C/G	--	--	--	--	--	--	--	--	--	--	--	0	0.028	NLRP14||RBMXL2	-11107||-6301
67	rs12421256	11	7060365	G/T	--	--	--	--	--	--	--	--	--	--	--	0	0.008	NLRP14||RBMXL2	-11032||-6376
73	rs13022199	2	115870472	A/G	--	--	--	--	--	--	--	--	--	--	--	0	0	DPP10	954103||447934
75	rs13211987	6	152497791	A/G	--	--	--	--	--	--	--	--	--	--	--	0	0	SYNE1	13276||502436
76	rs13420063	2	113650645	C/T	--	--	--	--	--	--	--	--	--	--	--	0	0.013	PSD4	2614||26503
78	rs1435706	3	25564200	T/A	--	--	--	--	--	--	--	--	--	--	--	0	0	RARB	119442||50224
79	rs1543672	9	28417209	C/T	--	--	--	--	--	--	--	--	--	--	--	0	0	LINGO2	478681||292094
82	rs16921141	11	6981672	A/T	--	--	--	--	--	--	--	--	--	--	--	0	0.139	ZNF214	4547||16490
83	rs16921625	11	7010269	A/T	--	--	--	--	--	--	--	--	--	--	--	0	0.402	NLRP14	11993||39064
85	rs16921772	11	7023265	C/G	--	--	--	--	--	--	--	--	--	--	--	0	0.001	NLRP14	24989||26068
86	rs16921956	11	7036649	C/T	--	--	--	--	--	--	--	--	--	--	--	0	0	NLRP14	38373||12684
87	rs17016738	3	25575650	C/T	--	--	--	--	--	--	--	--	--	--	--	0	0.002	RARB	130892||38774
89	rs17016778	3	25580286	A/G	--	--	--	--	--	--	--	--	--	--	--	0	0.02	RARB	135528||34138
90	rs17029657	3	25578436	G/T	--	--	--	--	--	--	--	--	--	--	--	0	0.002	RARB	133678||35988
91	rs17082180	6	152499786	A/G	--	--	--	--	--	--	--	--	--	--	--	0	0	SYNE1	15271||500441
92	rs17453131	2	115868314	A/G	--	--	--	--	--	--	--	--	--	--	--	0	0.313	DPP10	951945||450092
93	rs17453235	2	115875120	C/T	--	--	--	--	--	--	--	--	--	--	--	0	0.003	DPP10	958751||443286
95	rs17655581	13	98129783	C/T	--	--	--	--	--	--	--	--	--	--	--	0	0.018	CYCSP35||SLC15A1	-49532||-4274
98	rs2183826	9	28409193	A/G	--	--	--	--	--	--	--	--	--	--	--	0	0	LINGO2	470665||300110
102	rs28652774	8	17251158	A/G	--	--	--	--	--	--	--	--	--	--	--	0	0	MTMR7	51248||64049
103	rs28661027	9	28413276	A/T	--	--	--	--	--	--	--	--	--	--	--	0	0.017	LINGO2	474748||296027
104	rs28683620	9	28406441	A/G	--	--	--	--	--	--	--	--	--	--	--	0	0.849	LINGO2	467913||302862
108	rs34070858	6	152484165	G/T	--	--	--	--	--	--	--	--	--	--	--	0	0	ESR1||SYNE1	-18066||-350
109	rs34214973	3	25575840	A/G	--	--	--	--	--	--	--	--	--	--	--	0	0.001	RARB	131082||38584
113	rs35608849	6	152499867	A/G	--	--	--	--	--	--	--	--	--	--	--	0	0	SYNE1	15352||500360
114	rs35747450	11	7041169	C/T	--	--	--	--	--	--	--	--	--	--	--	0	0	NLRP14	42893||8164
115	rs35777208	2	115869878	A/G	--	--	--	--	--	--	--	--	--	--	--	0	0.004	DPP10	953509||448528
120	rs3915964	6	31475465	T/C	Y	--	--	--	--	--	--	--	--	--	--	0	0	LOC729816||XXbac-BPG181B23.1	-32653||-3885
121	rs3923093	2	204506265	T/C	Y	--	--	--	--	--	--	--	--	--	--	0	0	CTLA4||ICOS	-59337||-3483
122	rs4151659	6	32026443	A/G	--	--	Y	--	--	--	Y	--	benign	--	--	0	0.985	CFB	4691||1396
124	rs4329357	9	28419062	C/T	--	--	--	--	--	--	--	--	--	--	--	0	0.257	LINGO2	480534||290241
125	rs4329358	9	28419273	G/T	--	--	--	--	--	--	--	--	--	--	--	0	0	LINGO2	480745||290030
127	rs4522587	2	204519868	C/G	--	--	--	--	--	--	--	--	--	--	--	0	0.956	ICOS	10120||14677
128	rs4529547	9	28419403	C/T	--	--	--	--	--	--	--	--	--	--	--	0	0	LINGO2	480875||289900
129	rs4529548	9	28419434	C/T	--	--	--	--	--	--	--	--	--	--	--	0	0	LINGO2	480906||289869
131	rs4675374	2	204510823	C/T	--	--	--	--	--	--	--	--	--	--	--	0	0	ICOS	1075||23722
132	rs4675377	2	204522921	C/T	--	--	--	--	--	--	--	--	--	--	--	0	0.035	ICOS	13173||11624
133	rs4849163	2	113651499	C/T	--	--	--	--	--	--	--	--	--	--	--	0	0	PSD4	3468||25649
134	rs4921542	8	17249948	G/T	--	--	--	--	--	--	--	--	--	--	--	0	0	MTMR7	50038||65259
145	rs5904772	X	146662837	A/G	--	--	--	--	--	--	--	--	--	--	--	0	0.004	MIRN514-3||FMR1	-488900||-138364
155	rs7030096	9	28409765	A/C	--	--	--	--	--	--	--	--	--	--	--	0	0	LINGO2	471237||299538
156	rs7105411	11	121207650	A/G	--	--	--	--	--	--	--	--	--	--	--	0	0	SORL1||MIRN125B1	-202029||-268024
159	rs739336	8	17247107	T/C	--	--	--	--	--	--	--	--	--	--	--	0	0	MTMR7	47197||68100
160	rs739337	8	17247242	G/A	--	--	--	--	--	--	--	--	--	--	--	0	0	MTMR7	47332||67965
164	rs7762619	6	31639289	G/T	--	--	--	--	--	--	--	--	--	--	--	0	0.004	NFKBIL1||LTA	-4704||-8783
168	rs7955798	12	8080230	C/T	--	--	--	--	--	--	--	--	--	--	--	0	0	NECAP1	91229||61404
169	rs7980829	12	66722433	G/T	--	--	--	--	--	--	--	--	--	--	--	0	0.005	LOC341333	32031||100507
170	rs802987	14	51812119	G/A	Y	--	--	--	Y	--	--	--	--	--	--	0	0	PTGDR	7938||1073
171	rs803006	14	51807773	T/G	Y	--	--	--	--	--	--	--	--	--	--	0	0.001	PTGDR	3592||5419
172	rs803007	14	51807766	T/G	Y	--	--	--	--	--	--	--	--	--	--	0	0	PTGDR	3585||5426
173	rs803008	14	51806686	G/A	--	--	--	--	--	--	--	--	--	--	--	0	0	PTGDR	2505||6506
179	rs9267494	6	31638254	C/T	--	--	--	--	--	--	--	--	--	--	--	0	0.004	NFKBIL1||LTA	-3669||-9818
181	rs9267512	6	31676398	C/T	--	--	--	--	--	--	--	--	--	--	--	0	0.001	NCR3||LOC100130756	-7657||-10441
182	rs9298895	9	28417657	C/T	--	--	--	--	--	--	--	--	--	--	--	0	0.001	LINGO2	479129||291646
183	rs984142	9	28425647	A/G	--	--	--	--	--	--	--	--	--	--	--	0	0	LINGO2	487119||283656
