# Supplementary material for: Identification of Susceptibility Genes of Adult Asthma in French Canadian Women
Source: Can Respir J. 2016 May 4;2016:3564341. doi: 10.1155/2016/3564341 (PMC4904514; doi:10.1155/2016/3564341)
Supplement: Supplementary file 1 — Supplementary materials contain additional details about the methodologies. It also contains two figures showing the pool-GWAS design (Suppl. Figure 1) and the asthma genetic association results stratified by sex in the QCCCAC for the 38 genotyped SNPs (Suppl. Figure 2). Eight supplementary tables are also available showing results for 38 SNPs tested by individual genotyping in 299 allergic cases and 154 allergic controls (Suppl. Table 1), completed results for the 21 SNPs associated with asthma and SNPs in LD (Suppl. Table 2), most significant lung eQTL (Suppl. Table 3), in silico analyses results (Suppl. Tables 4 to 6), and results from the SLSJ asthma family collection (Suppl. Tables 7 and 8). [file 3564341.f1.zip › Supp Mat/SupplTable5.xls]

## Sheet: Sheet1
#chromosome	coordinate	rsid	hits	score
chr12	8189879	rs10846377	Single_Nucleotides|C3AR1|eQTL|Monocytes, Motifs|PWM||Irf3, Chromatin_Structure|Znfa41c6|DNase-seq|K562, Chromatin_Structure||DNase-seq|Gm12891, Chromatin_Structure|Znff41b2|DNase-seq|K562, Chromatin_Structure||DNase-seq|Gm19239, Chromatin_Structure|Diffa14d|DNase-seq|H7es, Chromatin_Structure||DNase-seq|Nb4, Chromatin_Structure||DNase-seq|Gm19240, Chromatin_Structure||DNase-seq|Fibrobl, Chromatin…	1d
chr12	8188962	rs7955798	Single_Nucleotides|C3AR1|eQTL|Monocytes, Chromatin_Structure||DNase-seq|Hmvecdblneo	1f
chr2	113932799	rs12711762	Motifs|Footprinting|Lncap|Sox2, Motifs|Footprinting|Gm12891|TCF11, Motifs|Footprinting|H1hesc|Sox2, Motifs|Footprinting|Gm12891|SOX2, Motifs|PWM||TCF11, Motifs|PWM||SOX2, Motifs|Footprinting|8988t|SOX2, Motifs|Footprinting|K562|SOX2, Motifs|Footprinting|Gm12891|Sox2, Motifs|Footprinting|8988t|TCF11, Motifs|Footprinting|H1hesc|SOX2, Motifs|Footprinting|Gm12878|Sox2, Motifs|Footprinting|H1hesc|TCF1…	2b
chr2	204808354	rs10804133	Motifs|Footprinting|Huh75|TLX1::NFIC, Motifs|Footprinting|AosmcSerumfree|TLX1::NFIC, Motifs|Footprinting|Melano|CTF1, Motifs|Footprinting|H1hesc|TLX1::NFIC, Motifs|Footprinting|Htr8|CTF1, Motifs|Footprinting|Panislets|CTF1, Motifs|Footprinting|Myometr|CTF1, Motifs|Footprinting|Osteobl|CTF1, Motifs|Footprinting|Gm19239|CTF1, Motifs|Footprinting|Phte|TLX1::NFIC, Motifs|Footprinting|Mcf7|TLX1::NFIC,…	2b
chr3	169382326	rs57455012	Motifs|PWM||PDX1, Motifs|Footprinting|Lncap|ELF5, Motifs|PWM||ELF5, Motifs|Footprinting|Hepatocytes|ELF5, Motifs|Footprinting|Myometr|ELF5, Motifs|PWM||Sox15, Motifs|Footprinting|Huvec|ELF5, Motifs|Footprinting|Hsmmt|ELF5, Motifs|Footprinting|Huh7|ELF5, Motifs|Footprinting|Huh75|ELF5, Motifs|Footprinting|H1hesc|ELF5, Motifs|Footprinting|Chorion|ELF5, Chromatin_Structure||DNase-seq|Cd20ro01794, Ch…	2b
chr3	169382718	rs56079405	Motifs|Footprinting|Chorion|TCF11:MafG, Motifs|Footprinting|LncapAndro|TCF11:MafG, Motifs|PWM||TCF11:MafG, Motifs|Footprinting|Hepatocytes|TCF11:MafG, Chromatin_Structure||DNase-seq|Huvec, Chromatin_Structure|Diffa2d|DNase-seq|H7es, Chromatin_Structure||DNase-seq|Heartoc, Chromatin_Structure||DNase-seq|Hepatocytes, Chromatin_Structure||DNase-seq|Gm10266, Chromatin_Structure||DNase-seq|Frontalcort…	2b
chr6	31367485	rs3915964	Motifs|PWM||HINFP1, Motifs|Footprinting|HepG2|, Motifs|PWM||ELK1, Chromatin_Structure||DNase-seq|Progfib, Chromatin_Structure||DNase-seq|Nb4, Chromatin_Structure|Diffa14d|DNase-seq|H7es, Chromatin_Structure||DNase-seq|Ipsnihi7, Chromatin_Structure||DNase-seq|Htr8, Chromatin_Structure||DNase-seq|Hpaec, Chromatin_Structure|Znfb34a8|DNase-seq|K562, Chromatin_Structure||DNase-seq|Hpdlf, Chromatin_Str…	2b
chr12	68436165	rs7980829	Motifs|PWM||UF1H3BETA, Motifs|Footprinting|Phte|UF1H3BETA, Motifs|Footprinting|Phte|RREB1, Motifs|Footprinting|Nhek|RREB1, Motifs|PWM||RREB1, Motifs|Footprinting|Hmec|RREB1, Chromatin_Structure||DNase-seq|Saec, Chromatin_Structure||DNase-seq|Rwpe1, Chromatin_Structure||DNase-seq|Hmec, Chromatin_Structure||DNase-seq|Nhbera, Chromatin_Structure||FAIRE|Gm19239, Chromatin_Structure||DNase-seq|Phte, C…	2b
chr1	67707154	rs72676092	Motifs|PWM||SOX2, Motifs|PWM||Sox4, Chromatin_Structure||FAIRE|Gm12892, Chromatin_Structure||DNase-seq|Gm12865, Protein_Binding||ChIP-seq|GM12891|YY1, Protein_Binding||ChIP-seq|GM12878|RUNX3	3a
chr6	31433423	rs138681557	Motifs|PWM||Zfp410, Chromatin_Structure||DNase-seq|Cd4naivewb11970640, Chromatin_Structure||DNase-seq|Osteobl, Chromatin_Structure||DNase-seq|Cd20ro01778, Protein_Binding||ChIP-seq|GM12878|POLR2A	3a
chr6	31433997	rs150934595	Motifs|PWM||CACD, Chromatin_Structure||DNase-seq|Hsmm, Chromatin_Structure||DNase-seq|Fibrobl, Protein_Binding||ChIP-seq|GM12891|POLR2A, Protein_Binding||ChIP-seq|GM12892|POLR2A	3a
chr11	7082318	rs76878188	Motifs|PWM||NR2E1, Chromatin_Structure||DNase-seq|Hcfaa, Chromatin_Structure||DNase-seq|Progfib, Chromatin_Structure||DNase-seq|Hre, Chromatin_Structure||DNase-seq|Hpf, Chromatin_Structure||DNase-seq|Hah, Chromatin_Structure||DNase-seq|Nhdfneo, Chromatin_Structure||DNase-seq|Hipe, Chromatin_Structure|Ohurea|FAIRE|K562, Chromatin_Structure||DNase-seq|Hvmf, Chromatin_Structure||DNase-seq|Hff, Chrom…	3a
chr11	7119903	rs79636852	Motifs|PWM||Nkx1-2, Motifs|PWM||EN1, Chromatin_Structure||FAIRE|Panislets, Chromatin_Structure|Ohurea|FAIRE|K562, Chromatin_Structure||DNase-seq|Huh7, Chromatin_Structure||FAIRE|Gliobla, Protein_Binding|proliferation|ChIP-seq|Caco2|HNF4A	3a
chr11	121725953	rs113514096	Motifs|PWM||MyoD, Motifs|PWM||Tcfe2a, Motifs|PWM||E2A, Chromatin_Structure||DNase-seq|H7es, Protein_Binding||ChIP-seq|HepG2|FOXA2, Protein_Binding||ChIP-seq|HepG2|FOXA1	3a
chr2	113934173	rs13420063	Chromatin_Structure||DNase-seq|Cll, Chromatin_Structure||DNase-seq|T47d, Chromatin_Structure|Est10nm30m|DNase-seq|T47d, Protein_Binding||ChIP-seq|GM12878|WRNIP1, Protein_Binding||ChIP-seq|Jurkat|ETS1	4
chr2	113934225	rs7595962	Chromatin_Structure||DNase-seq|T47d, Chromatin_Structure|Est10nm30m|DNase-seq|T47d, Protein_Binding||ChIP-seq|GM12878|WRNIP1, Protein_Binding||ChIP-seq|Jurkat|ETS1	4
chr2	204799101	rs11571306	Chromatin_Structure||DNase-seq|Hcpe, Chromatin_Structure||DNase-seq|Hffmyc, Chromatin_Structure||DNase-seq|Th2, Chromatin_Structure||DNase-seq|Adultcd4th0, Chromatin_Structure||DNase-seq|Hff, Chromatin_Structure||DNase-seq|Th1wb54553204, Chromatin_Structure||DNase-seq|Adultcd4th1, Chromatin_Structure||DNase-seq|Nha, Chromatin_Structure||DNase-seq|Th2wb33676984, Chromatin_Structure||DNase-seq|Ag04…	4
chr3	169379461	rs73882106	Chromatin_Structure||DNase-seq|Progfib, Chromatin_Structure|Diffa14d|DNase-seq|H7es, Chromatin_Structure||DNase-seq|Ipsnihi7, Chromatin_Structure||DNase-seq|Htr8, Chromatin_Structure||DNase-seq|Hpaec, Chromatin_Structure||DNase-seq|Fibropag08395, Chromatin_Structure||DNase-seq|Monocd14ro1746, Chromatin_Structure||DNase-seq|Hpde6e6e7, Chromatin_Structure||DNase-seq|Hrpe, Chromatin_Structure||DNase…	4
chr3	169379796	rs9874200	Chromatin_Structure||DNase-seq|Progfib, Chromatin_Structure||DNase-seq|Ipsnihi7, Chromatin_Structure||DNase-seq|Htr8, Chromatin_Structure||DNase-seq|Hpde6e6e7, Chromatin_Structure||DNase-seq|Huvec, Chromatin_Structure|Est10nm30m|DNase-seq|Ishikawa, Chromatin_Structure||DNase-seq|Ipsnihi11, Chromatin_Structure||DNase-seq|Cd20ro01794, Chromatin_Structure||DNase-seq|Heartoc, Chromatin_Structure||DNa…	4
chr3	169382412	rs60467128	Chromatin_Structure||DNase-seq|Hasp, Chromatin_Structure||DNase-seq|Nhbera, Chromatin_Structure||DNase-seq|Hepatocytes, Chromatin_Structure||DNase-seq|Gm10266, Chromatin_Structure||DNase-seq|Frontalcortexoc, Chromatin_Structure||DNase-seq|T47d, Chromatin_Structure||DNase-seq|Huh7, Chromatin_Structure||DNase-seq|Huh75, Chromatin_Structure||DNase-seq|Gm13977, Chromatin_Structure||DNase-seq|Chorion,…	4
chr3	169382464	rs55810219	Chromatin_Structure||DNase-seq|Monocd14ro1746, Chromatin_Structure||DNase-seq|Hsmm, Chromatin_Structure||DNase-seq|Monocd14, Chromatin_Structure||DNase-seq|Hasp, Chromatin_Structure||DNase-seq|Nhbera, Chromatin_Structure||DNase-seq|Hepatocytes, Chromatin_Structure||DNase-seq|Gm10266, Chromatin_Structure||DNase-seq|Frontalcortexoc, Chromatin_Structure||DNase-seq|T47d, Chromatin_Structure||DNase-se…	4
chr3	169387292	rs58846030	Chromatin_Structure||DNase-seq|Progfib, Chromatin_Structure||DNase-seq|Ipsnihi7, Chromatin_Structure||DNase-seq|Hpde6e6e7, Chromatin_Structure|Est10nm30m|DNase-seq|Ishikawa, Chromatin_Structure||DNase-seq|Ipsnihi11, Chromatin_Structure||DNase-seq|Cd20ro01794, Chromatin_Structure||DNase-seq|Heartoc, Chromatin_Structure|Ifng4h|FAIRE|Helas3, Chromatin_Structure||DNase-seq|Fibroblgm03348, Chromatin_S…	4
chr6	31430599	rs115138709	Chromatin_Structure||DNase-seq|Ipsnihi7, Chromatin_Structure||DNase-seq|Hpde6e6e7, Chromatin_Structure|Est10nm30m|DNase-seq|Ishikawa, Chromatin_Structure||DNase-seq|Cd20ro01794, Chromatin_Structure||DNase-seq|Ipsnihi11, Chromatin_Structure||DNase-seq|Heartoc, Chromatin_Structure|Ifng4h|FAIRE|Helas3, Chromatin_Structure|Hypoxlaccon|DNase-seq|Mcf7, Chromatin_Structure||DNase-seq|Cerebrumfrontaloc, …	4
chr6	31530274	rs9267494	Chromatin_Structure||FAIRE|Gm18507, Chromatin_Structure||DNase-seq|Gm18507, Chromatin_Structure||DNase-seq|Gm06990, Protein_Binding||ChIP-seq|GM12878|ATF2, Protein_Binding||ChIP-seq|GM12891|SPI1, Protein_Binding||ChIP-seq|GM12878|TBL1XR1, Protein_Binding|tnfa|ChIP-seq|GM12892|NFKB1, Protein_Binding||ChIP-seq|GM12878|RUNX3, Protein_Binding||ChIP-seq|GM12878|STAT3, Protein_Binding||ChIP-seq|GM12878…	4
chr6	31531309	rs7762619	Chromatin_Structure||DNase-seq|Progfib, Chromatin_Structure||DNase-seq|Nb4, Chromatin_Structure||DNase-seq|Htr8, Chromatin_Structure||DNase-seq|Hpaec, Chromatin_Structure|Znfb34a8|DNase-seq|K562, Chromatin_Structure||DNase-seq|Hpdlf, Chromatin_Structure||DNase-seq|Hmvecdneo, Chromatin_Structure||DNase-seq|Fibropag08395, Chromatin_Structure||DNase-seq|Monocd14ro1746, Chromatin_Structure||DNase-seq…	4
chr6	31547791	rs3093559	Chromatin_Structure||DNase-seq|Progfib, Chromatin_Structure||DNase-seq|Nb4, Chromatin_Structure||FAIRE|Gm18507, Chromatin_Structure||DNase-seq|H1hesc, Chromatin_Structure||DNase-seq|Adultcd4th0, Chromatin_Structure||DNase-seq|Fibrobl, Chromatin_Structure||DNase-seq|Gcbcell, Chromatin_Structure||DNase-seq|Hepatocytes, Chromatin_Structure||DNase-seq|Gliobla, Chromatin_Structure||DNase-seq|Th1, Prot…	4
chr6	31566362	rs9267510	Chromatin_Structure||DNase-seq|Progfib, Chromatin_Structure||DNase-seq|Ipsnihi7, Chromatin_Structure||DNase-seq|Htr8, Chromatin_Structure||DNase-seq|Fibropag08395, Chromatin_Structure||DNase-seq|Hpde6e6e7, Chromatin_Structure||DNase-seq|Huvec, Chromatin_Structure|Est10nm30m|DNase-seq|Ishikawa, Chromatin_Structure||DNase-seq|Cd20ro01794, Chromatin_Structure||DNase-seq|Ipsnihi11, Chromatin_Structur…	4
chr6	152457027	rs6934016	Chromatin_Structure||DNase-seq|Th1, Chromatin_Structure||DNase-seq|Huh7, Protein_Binding||ChIP-seq|HepG2|TCF7L2	4
chr8	17206786	rs28652774	Chromatin_Structure|Ifna4h|FAIRE|Helas3, Chromatin_Structure|Ifng4h|FAIRE|Helas3, Chromatin_Structure||DNase-seq|Hct116, Chromatin_Structure||DNase-seq|Gm12864, Chromatin_Structure||FAIRE|Huvec, Chromatin_Structure||FAIRE|Nhek, Protein_Binding||ChIP-seq|HUVEC|GATA2, Protein_Binding||ChIP-seq|HUVEC|POLR2A	4
chr8	17208532	rs7011504	Chromatin_Structure||DNase-seq|Hcfaa, Chromatin_Structure||DNase-seq|Saec, Chromatin_Structure||DNase-seq|Hmveclbl, Chromatin_Structure||DNase-seq|Hconf, Chromatin_Structure||DNase-seq|Hpf, Chromatin_Structure||DNase-seq|Hah, Chromatin_Structure||DNase-seq|Hre, Chromatin_Structure||DNase-seq|Hmvecdblad, Chromatin_Structure||FAIRE|Panislets, Chromatin_Structure||DNase-seq|Nhbera, Chromatin_Structu…	4
chr11	7041762	rs12418753	Chromatin_Structure||DNase-seq|H1hesc, Chromatin_Structure||DNase-seq|Progfib, Chromatin_Structure|Lenticon|DNase-seq|Fibroblgm03348, Chromatin_Structure||FAIRE|H1hesc, Chromatin_Structure||DNase-seq|Adultcd4th0, Chromatin_Structure||DNase-seq|Fibrobl, Chromatin_Structure||DNase-seq|Ipsnihi7, Chromatin_Structure||DNase-seq|Htr8, Chromatin_Structure||DNase-seq|K562, Chromatin_Structure|Tam10030|DN…	4
chr11	7102612	rs75381763	Chromatin_Structure||DNase-seq|Fibrop, Chromatin_Structure|Nabut|FAIRE|K562, Protein_Binding||ChIP-seq|K562|TEAD4	4
chr1	67697270	rs12070470	Motifs|PWM||Mybl1, Motifs|PWM||MYF, Motifs|PWM||Myf, Chromatin_Structure||DNase-seq|Saec, Chromatin_Structure||DNase-seq|Nhbera, Chromatin_Structure||DNase-seq|Hmec, Chromatin_Structure||DNase-seq|Hee	5
chr1	67702140	rs11465803	Protein_Binding||ChIP-seq|CD36|SMARCA4	5
chr1	67707381	rs76892752	Protein_Binding||ChIP-seq|GM12878|RUNX3	5
chr1	67716731	rs11488272	Protein_Binding||ChIP-seq|K562|CBX3	5
chr1	67728458	rs72678503	Protein_Binding||ChIP-seq|H1-hESC|MAFK	5
chr1	67729727	rs72678504	Chromatin_Structure||DNase-seq|Th1	5
chr2	113935027	rs4849163	Protein_Binding||ChIP-seq|HEK293-T-REx|ZNF263	5
chr2	113935221	rs10864910	Motifs|PWM||NR4A2, Chromatin_Structure||DNase-seq|Gm12864	5
chr2	113935255	rs11691876	Motifs|PWM||INSM1, Chromatin_Structure||DNase-seq|Gm12864	5
chr2	113935263	rs13022861	Motifs|PWM||HES1, Motifs|PWM||INSM1, Chromatin_Structure||DNase-seq|Gm12864	5
chr2	113935265	rs200618257	Motifs|PWM||HES1, Motifs|PWM||Zfp410, Chromatin_Structure||DNase-seq|Gm12864	5
chr2	113941978	rs11691322	Protein_Binding||ChIP-seq|HEK293-T-REx|ZNF263, Protein_Binding|proliferation|ChIP-seq|Caco2|HNF4A	5
chr2	204795111	rs11695389	Chromatin_Structure||DNase-seq|Werirb1	5
chr2	204798019	rs3923093	Motifs|PWM||Tcf3, Motifs|PWM||Lef1, Motifs|PWM||Tcf7, Motifs|PWM||Tcf7l2, Chromatin_Structure||DNase-seq|Th1	5
chr2	204798401	rs56324422	Chromatin_Structure||DNase-seq|Th1	5
chr2	204800125	rs11571305	Chromatin_Structure||DNase-seq|Th2, Chromatin_Structure||DNase-seq|Th2wb54553204, Chromatin_Structure||DNase-seq|Th1wb33676984, Chromatin_Structure||DNase-seq|Hmec, Chromatin_Structure||DNase-seq|Th1	5
chr2	204802577	rs4675374	Chromatin_Structure||DNase-seq|Cd4naivewb11970640, Chromatin_Structure||DNase-seq|Th2, Chromatin_Structure||DNase-seq|Th2wb54553204, Chromatin_Structure||DNase-seq|Th2wb33676984	5
chr2	204804493	rs10932031	Motifs|PWM||SF1, Motifs|PWM||LRH1, Motifs|PWM||COUPdirectrepeat1, Motifs|PWM||RXRA, Motifs|PWM||NR2F6, Motifs|PWM||ESRRA, Motifs|Footprinting|Hpde6e6e7|Esrrb, Motifs|Footprinting|Gm12878|Esrrb, Motifs|Footprinting|A549|Esrrb, Motifs|PWM||NR2C2, Motifs|Footprinting|Cll|Esrrb, Motifs|PWM||RXRG, Motifs|PWM||ESRRG, Motifs|PWM||Dax1, Motifs|PWM||NUR77, Motifs|PWM||Esrrb, Motifs|PWM||NR2F1, Motifs|Foot…	5
chr2	204807837	rs7583090	Motifs|PWM||LHX2, Chromatin_Structure||DNase-seq|Monocd14ro1746, Chromatin_Structure||DNase-seq|Monocd14	5
chr2	204809773	rs10578138	Chromatin_Structure||DNase-seq|Th1wb54553204, Chromatin_Structure||DNase-seq|Th1	5
chr2	204809777	rs200017779	Chromatin_Structure||DNase-seq|Th1wb54553204, Chromatin_Structure||DNase-seq|Th1	5
chr2	204811622	rs4522587	Motifs|PWM||PEBP, Motifs|PWM||AML, Chromatin_Structure||DNase-seq|Cd4naivewb11970640, Chromatin_Structure|Est100nm1h|DNase-seq|Mcf7, Chromatin_Structure||DNase-seq|Th17, Chromatin_Structure||DNase-seq|Th2, Chromatin_Structure||DNase-seq|Tregwb78495824, Chromatin_Structure||DNase-seq|Th2wb54553204, Chromatin_Structure||DNase-seq|Th1wb54553204, Chromatin_Structure||DNase-seq|Mcf7, Chromatin_Structu…	5
chr3	25605281	rs17016778	Motifs|PWM||POU6F2, Motifs|PWM||Pou6f1, Motifs|Footprinting|SkMC|, Chromatin_Structure||DNase-seq|Hcf, Chromatin_Structure||DNase-seq|M059j, Chromatin_Structure||DNase-seq|Hcfaa, Chromatin_Structure||DNase-seq|Hae, Chromatin_Structure||DNase-seq|Hsmm, Chromatin_Structure||DNase-seq|Ag09309, Chromatin_Structure||DNase-seq|Hmf, Chromatin_Structure||DNase-seq|Skmc, Chromatin_Structure||DNase-seq|Fib…	5
chr5	167341593	rs11134480	Chromatin_Structure||DNase-seq|Werirb1	5
chr6	31428602	rs142301460	Chromatin_Structure|Znf4c50c4|DNase-seq|K562, Chromatin_Structure||DNase-seq|M059j, Chromatin_Structure||DNase-seq|Melano, Chromatin_Structure||DNase-seq|Hffmyc, Chromatin_Structure||DNase-seq|Ag09309, Chromatin_Structure||DNase-seq|K562, Chromatin_Structure||DNase-seq|Hff, Chromatin_Structure||DNase-seq|Hgf, Chromatin_Structure||DNase-seq|Nhdfneo, Chromatin_Structure||DNase-seq|Hee, Chromatin_St…	5
chr6	31450152	rs2904774	Motifs|PWM||POU4F1, Chromatin_Structure|Diff4d|DNase-seq|Lhcnm2, Chromatin_Structure||DNase-seq|Lhcnm2	5
chr6	31537220	rs62395778	Motifs|Footprinting|Hsmm|Klf4, Motifs|PWM||Irf3, Motifs|PWM||Nanog, Motifs|PWM||Klf4, Chromatin_Structure||DNase-seq|Gm19240, Chromatin_Structure||FAIRE|Gm18507	5
chr6	31542962	rs1800750	Motifs|PWM||Smad3, Chromatin_Structure||DNase-seq|Gm12891, Chromatin_Structure||DNase-seq|Adultcd4th0, Chromatin_Structure||FAIRE|Gm19239, Chromatin_Structure||DNase-seq|K562, Chromatin_Structure||DNase-seq|Adultcd4th1, Chromatin_Structure||DNase-seq|Hepatocytes, Chromatin_Structure|Nabut|DNase-seq|K562, Chromatin_Structure||DNase-seq|Gm19238, Chromatin_Structure||DNase-seq|Naivebcell, Chromatin_…	5
chr6	31545390	rs3093665	Protein_Binding||ChIP-seq|GM19099|POLR2A, Protein_Binding||ChIP-seq|GM12878|POLR2A, Protein_Binding||ChIP-seq|GM18505|POLR2A, Protein_Binding||ChIP-seq|GM12891|POLR2A, Protein_Binding||ChIP-seq|GM12892|POLR2A	5
chr6	31918463	rs4151659	Protein_Binding||ChIP-seq|HeLa-S3|POLR2A, Protein_Binding||ChIP-seq|HepG2|POLR2A	5
chr6	32712817	rs17500510	Chromatin_Structure||DNase-seq|Huvec, Chromatin_Structure||FAIRE|Gm18507, Chromatin_Structure||DNase-seq|Hmvecdblneo	5
chr6	152449973	rs35878677	Chromatin_Structure||DNase-seq|Nhek, Chromatin_Structure||FAIRE|Nhek	5
chr6	152455520	rs66553845	Chromatin_Structure||DNase-seq|Gm19240	5
chr8	17202870	rs739337	Motifs|PWM||Ets, Motifs|PWM||c-Ets-1, Chromatin_Structure|Ifna4h|FAIRE|Helas3, Chromatin_Structure||DNase-seq|Th1wb33676984, Chromatin_Structure|Ifng4h|FAIRE|Helas3, Chromatin_Structure||DNase-seq|Th1	5
chr8	17205576	rs4921542	Chromatin_Structure|Tam10030|DNase-seq|Ishikawa, Chromatin_Structure|Est10nm30m|DNase-seq|Ishikawa, Chromatin_Structure||DNase-seq|Cerebellumoc	5
chr9	28410793	rs10968571	Chromatin_Structure||FAIRE|Medullo, Protein_Binding||ChIP-seq|HeLa-S3|EP300, Protein_Binding||ChIP-seq|HeLa-S3|CEBPB	5
chr9	28435646	rs984142	Chromatin_Structure||DNase-seq|Nt2d1, Chromatin_Structure||DNase-seq|H7es	5
chr11	7047154	rs12418969	Chromatin_Structure||DNase-seq|Fibrobl	5
chr11	7052203	rs115950817	Chromatin_Structure||DNase-seq|K562, Chromatin_Structure||DNase-seq|Ips, Chromatin_Structure|Znfp5|DNase-seq|K562, Chromatin_Structure||DNase-seq|Ipscwru1	5
chr11	7052243	rs76251971	Chromatin_Structure||DNase-seq|K562, Chromatin_Structure||DNase-seq|Ips, Chromatin_Structure|Znfp5|DNase-seq|K562, Chromatin_Structure||DNase-seq|Ipscwru1	5
chr11	7068167	rs75044836	Motifs|PWM||HNF3beta, Chromatin_Structure||DNase-seq|Hcf, Chromatin_Structure||DNase-seq|Hgf, Chromatin_Structure||DNase-seq|Hcfaa	5
chr11	7101778	rs78865020	Chromatin_Structure||DNase-seq|H7es	5
chr11	7108046	rs76629507	Chromatin_Structure||DNase-seq|Myometr, Chromatin_Structure||DNase-seq|Hsmm	5
chr11	7108402	rs12419390	Motifs|PWM||Mybl1, Chromatin_Structure||DNase-seq|H1hesc	5
chr11	7108586	rs12421129	Motifs|PWM||ERRalpha, Motifs|Footprinting|Hepatocytes|ERRalpha, Chromatin_Structure||DNase-seq|Hepatocytes	5
chr11	7108731	rs12422094	Chromatin_Structure||DNase-seq|Hepatocytes	5
chr11	7109119	rs76755213	Motifs|PWM||HOXA5(Hox-1.3), Chromatin_Structure||DNase-seq|Hepatocytes	5
chr11	7109127	rs75765027	Motifs|PWM||HOXA5(Hox-1.3), Motifs|PWM||NFIL3, Motifs|PWM||TEF, Chromatin_Structure||DNase-seq|Hepatocytes	5
chr11	7113545	rs76539151	Chromatin_Structure||DNase-seq|Hepatocytes, Chromatin_Structure||DNase-seq|Hsmmt, Chromatin_Structure||DNase-seq|Cerebrumfrontaloc, Chromatin_Structure||DNase-seq|Phte, Chromatin_Structure||DNase-seq|Myometr, Chromatin_Structure||DNase-seq|Hsmm, Chromatin_Structure||DNase-seq|Panislets	5
chr11	7114442	rs79511511	Chromatin_Structure||DNase-seq|Fibrobl	5
chr11	121673146	rs881754	Protein_Binding||ChIP-seq|H1-hESC|SIN3A	5
chr11	121673929	rs1375016	Chromatin_Structure||DNase-seq|T47d, Chromatin_Structure|Est10nm30m|DNase-seq|T47d, Chromatin_Structure||DNase-seq|Hee	5
chr11	121680575	rs146731544	Motifs|PWM||Tcf3, Motifs|PWM||NFATC1, Motifs|PWM||Srf, Chromatin_Structure||DNase-seq|T47d	5
chr11	121703776	rs11827633	Protein_Binding||ChIP-seq|K562|RFX3	5
chr11	121714063	rs77683977	Chromatin_Structure||DNase-seq|T47d	5
chr11	121746339	rs75738575	Chromatin_Structure||DNase-seq|T47d, Chromatin_Structure|Diff4d|DNase-seq|Lhcnm2, Chromatin_Structure||DNase-seq|Lhcnm2	5
chr11	121750692	rs76903606	Chromatin_Structure|Diffa14d|DNase-seq|H7es, Chromatin_Structure||DNase-seq|Werirb1, Chromatin_Structure||DNase-seq|T47d, Chromatin_Structure||DNase-seq|H7es, Chromatin_Structure||DNase-seq|Skmc	5
chr12	8190350	rs3782681	Motifs|PWM||OCT-x, Motifs|PWM||TP53, Motifs|Footprinting|Gm12878|OCT-x, Chromatin_Structure||DNase-seq|Huh7, Chromatin_Structure||DNase-seq|Lncap, Chromatin_Structure||DNase-seq|Huh75	5
chr13	99331781	rs17655581	Chromatin_Structure||DNase-seq|Nt2d1, Chromatin_Structure||DNase-seq|Hah, Chromatin_Structure||DNase-seq|Melano, Chromatin_Structure||DNase-seq|Hee, Chromatin_Structure||DNase-seq|Medullo, Chromatin_Structure||DNase-seq|H7es	5
chr14	52734091	rs803010	Chromatin_Structure||DNase-seq|H1hesc, Chromatin_Structure||DNase-seq|Nt2d1	5
chr14	52736935	rs803008	Chromatin_Structure||DNase-seq|Hcf, Chromatin_Structure||DNase-seq|Hcfaa, Chromatin_Structure||DNase-seq|Msc, Chromatin_Structure||DNase-seq|Hmf, Chromatin_Structure||DNase-seq|Skmc, Chromatin_Structure||DNase-seq|Aoaf	5
chr14	52738467	rs1254609	Chromatin_Structure||FAIRE|Urotsa, Protein_Binding||ChIP-seq|HepG2|JUND, Protein_Binding||ChIP-seq|HepG2|JUN	5
chr14	52742368	rs802987	Motifs|PWM||Homez, Motifs|PWM||HOMEZ, Chromatin_Structure||DNase-seq|Th2wb33676984, Chromatin_Structure||DNase-seq|Th2, Chromatin_Structure||DNase-seq|Th2wb54553204	5
chr14	52748126	rs35846454	Chromatin_Structure||DNase-seq|Monocd14ro1746, Chromatin_Structure||DNase-seq|Monocd14	5
chr1	67683570	rs72676085	Motifs|PWM||Six-6, Motifs|PWM||Six6	6
chr1	67686767	rs72676087	Motifs|PWM||Myb, Chromatin_Structure|Ifna4h|FAIRE|Helas3	6
chr1	67708986	rs72676096	Motifs|PWM||Brn-2	6
chr1	67718712	rs12085634	Motifs|PWM||RXR:LXR-beta, Motifs|PWM||PPAR	6
chr2	116126359	rs144308549	Motifs|PWM||PDX1, Motifs|PWM||Cart-1, Motifs|PWM||FOXP1, Motifs|PWM||Hoxd10, Motifs|PWM||LHX8, Motifs|PWM||LHX6, Motifs|PWM||Arid3a, Motifs|PWM||BARHL2, Motifs|PWM||Lhx3	6
chr2	116154001	rs13022199	Motifs|PWM||FOXJ2	6
chr2	116160526	rs66827093	Motifs|PWM||Oct-1, Motifs|PWM||FOXP1, Motifs|PWM||Zfp128, Motifs|PWM||Six6, Motifs|PWM||Tbp	6
chr3	25589195	rs1435706	Motifs|PWM||Dbx1, Motifs|PWM||Tlx2, Motifs|PWM||Sox17, Motifs|PWM||Barhl2, Motifs|PWM||Barx2	6
chr3	25596612	rs1561032	Motifs|PWM||EMX2, Motifs|PWM||Oct-1, Motifs|PWM||Zfp105	6
chr6	31390214	rs114215437	Motifs|PWM||HNF3, Motifs|PWM||HFH4(FOXJ1), Motifs|PWM||Foxk1, Motifs|PWM||FOXC1, Motifs|PWM||Freac-3, Motifs|PWM||FOXO3, Motifs|PWM||FOXfactors, Motifs|PWM||Foxl1, Motifs|PWM||Foxj1, Motifs|PWM||FOXL1, Motifs|PWM||FOXD3, Motifs|PWM||FOXI1, Motifs|PWM||Foxd3, Motifs|PWM||HFH1(FOXQ1), Motifs|PWM||SRY, Motifs|PWM||Foxj3, Motifs|PWM||Sox7, Motifs|PWM||ONECUT3, Motifs|PWM||ONECUT1, Motifs|PWM||FOXC2, …	6
chr6	31413317	rs116562656	Motifs|PWM||TCF7L1, Motifs|PWM||NR2E1	6
chr6	31436878	rs138364997	Motifs|PWM||MAF	6
chr6	31568418	rs9267512	Motifs|PWM||Zfp281	6
chr6	152443743	rs2295190	Motifs|PWM||ESE1	6
chr6	152445063	rs11754998	Motifs|PWM||Zfp281	6
chr6	152455677	rs36011515	Motifs|PWM||TCF4, Motifs|PWM||AREB6, Motifs|PWM||ID4	6
chr6	152455747	rs35298242	Motifs|PWM||AP-2	6
chr6	152456097	rs13211987	Motifs|PWM||PEBP, Motifs|PWM||AML, Chromatin_Structure||FAIRE|Panislets, Chromatin_Structure|Hypoxlac|FAIRE|Mcf7	6
chr6	152458173	rs35608849	Motifs|Footprinting|HelaS3|NF-E2, Motifs|Footprinting|HelaS3|GCN4, Motifs|Footprinting|HUVEC|GCN4	6
chr8	17199247	rs2285286	Motifs|PWM||FOXG1	6
chr8	17201939	rs2285289	Motifs|PWM||TP63	6
chr9	28412464	rs10968573	Motifs|PWM||Oct-1, Motifs|PWM||ATF5	6
chr9	28413314	rs10968574	Motifs|PWM||IRF1	6
chr9	28419764	rs7030096	Motifs|PWM||MEF-2	6
chr9	28421249	rs10812816	Motifs|PWM||Foxj3, Motifs|PWM||(SATB1)2	6
chr9	28422499	rs59889126	Motifs|PWM||Glis2, Motifs|PWM||Nanog, Motifs|PWM||IRF	6
chr9	28423280	rs58715159	Motifs|PWM||TP73, Motifs|PWM||TP63	6
chr9	28425250	rs10119135	Motifs|PWM||FOXP1, Motifs|PWM||Irx-3	6
chr9	28425326	rs59253217	Motifs|PWM||Six6, Motifs|PWM||Tbp, Motifs|PWM||Oct-1, Motifs|PWM||FOXP1, Motifs|PWM||Zfp128	6
chr9	28425657	rs10125375	Motifs|PWM||Hdx	6
chr9	28425711	rs10125451	Motifs|PWM||Gfi-1, Chromatin_Structure||FAIRE|Medullo	6
chr9	28426076	rs10968587	Motifs|PWM||Osr1, Motifs|PWM||Osr2	6
chr9	28426934	rs10117301	Motifs|PWM||Pit-1, Motifs|PWM||FOXP1	6
chr9	28426934	rs10117301	Motifs|PWM||Pit-1, Motifs|PWM||FOXP1	6
chr9	28426937	rs10117302	Motifs|PWM||Dbx1, Motifs|PWM||Freac-7, Motifs|PWM||POU3F3, Motifs|PWM||Tbp, Motifs|PWM||Pit-1, Motifs|PWM||Oct-1, Motifs|PWM||FOXP1	6
chr9	28427656	rs9298895	Motifs|PWM||hoxa9	6
chr9	28427921	rs10491889	Motifs|PWM||BCL6	6
chr9	28428031	rs10968588	Motifs|PWM||REST, Motifs|PWM||MYB	6
chr9	28428221	rs10968590	Motifs|PWM||Tal-1beta:E47, Motifs|PWM||Tal-1beta:ITF-2, Chromatin_Structure||FAIRE|Medullo	6
chr9	28428865	rs10968591	Motifs|PWM||Oct-1	6
chr9	28429061	rs4329357	Motifs|PWM||Sox4, Chromatin_Structure||FAIRE|Panislets	6
chr9	28429123	rs4407982	Motifs|PWM||HNF1A, Motifs|PWM||HNF1B, Motifs|PWM||FOXD3, Motifs|PWM||FOXD2, Chromatin_Structure||FAIRE|Panislets	6
chr9	28429272	rs4329358	Motifs|PWM||HNF4=COUP	6
chr9	28430416	rs10116056	Motifs|PWM||Nkx3-1, Motifs|PWM||Nkx2-2, Motifs|PWM||Nkx2-3, Motifs|PWM||TCF11:MafG, Motifs|PWM||EN1, Motifs|PWM||Nkx2-9	6
chr9	28430592	rs12352207	Motifs|PWM||SRY, Motifs|PWM||Cdx, Motifs|PWM||Oct-1, Motifs|PWM||Nanog, Motifs|PWM||Foxl1	6
chr9	28433077	rs10121454	Motifs|PWM||HNF1, Motifs|PWM||DMRT5, Motifs|PWM||DMRT1, Motifs|PWM||DMRT7	6
chr9	28435002	rs10757742	Motifs|PWM||C/EBPgamma, Motifs|PWM||Tcfap2e, Motifs|PWM||MEF-2, Motifs|PWM||Elf3	6
chr11	7016721	rs76054115	Motifs|PWM||Nkx6-1	6
chr11	7024506	rs80124812	Motifs|PWM||Cdx, Motifs|PWM||Oct-1, Motifs|PWM||DMRT3, Motifs|PWM||DMRT2	6
chr11	7028518	rs76641781	Motifs|PWM||FOXJ3, Motifs|PWM||IRF, Motifs|PWM||ISGF-3	6
chr11	7028578	rs146891471	Motifs|PWM||Dbx1, Motifs|PWM||POU3F3, Motifs|PWM||Oct-1, Motifs|PWM||POU3F2, Motifs|PWM||Pou3f4, Motifs|PWM||POU3F1	6
chr11	7042462	rs75009792	Motifs|PWM||Sox14, Chromatin_Structure||FAIRE|K562	6
chr11	7044205	rs78883351	Motifs|PWM||Sox7, Motifs|PWM||Nanog, Motifs|PWM||FOXP1	6
chr11	7047801	rs200591496	Motifs|PWM||RORA_2, Motifs|PWM||RORalpha2	6
chr11	7053692	rs16921625	Motifs|PWM||Hdx, Motifs|PWM||Lyf-1, Motifs|PWM||Ik-2	6
chr11	7053942	rs143059656	Motifs|PWM||Tcfap2e, Motifs|PWM||IRF3	6
chr11	7054523	rs76122732	Motifs|PWM||TCF11:MafG, Motifs|PWM||MEIS1	6
chr11	7060669	rs76261649	Motifs|PWM||STAT1	6
chr11	7066688	rs16921772	Motifs|PWM||Srf	6
chr11	7068443	rs77158310	Motifs|PWM||FAC1	6
chr11	7075843	rs12421785	Motifs|PWM||Evi-1, Chromatin_Structure|Nabut|FAIRE|K562, Chromatin_Structure|Ohurea|FAIRE|K562	6
chr11	7105962	rs76813676	Motifs|PWM||Etv6, Motifs|PWM||ELF1, Motifs|PWM||Ehf, Motifs|PWM||Gabpa, Motifs|PWM||Elf3, Motifs|PWM||ELK1	6
chr11	7105975	rs76196035	Motifs|Footprinting|Hepatocytes|Pax, Motifs|PWM||Pax	6
chr11	7107231	rs77812396	Motifs|PWM||Rfx3, Motifs|PWM||Rfx4, Motifs|PWM||EGR4, Motifs|PWM||Rfxdc2	6
chr11	7107759	rs79614302	Motifs|PWM||Arid5a, Motifs|PWM||C/EBP	6
chr11	7107996	rs76707027	Motifs|PWM||NF-AT, Motifs|PWM||Oct-1, Motifs|Footprinting|H1hesc|SRF, Motifs|PWM||POU1F1, Motifs|PWM||HeliosA, Motifs|PWM||SRF	6
chr11	7108245	rs76373957	Motifs|Footprinting|Hepatocytes|mTERF, Motifs|PWM||TP53, Motifs|PWM||mTERF	6
chr11	7109310	rs75743861	Motifs|PWM||Mtf1, Motifs|PWM||FOXO3A, Motifs|PWM||Zfp105, Motifs|PWM||Elf3, Chromatin_Structure||FAIRE|Panislets	6
chr11	7117535	rs78654102	Motifs|PWM||MYF, Motifs|PWM||Myf	6
chr11	7119250	rs12418709	Motifs|PWM||Nkx6-3, Motifs|PWM||Pax7, Motifs|PWM||Dbx2, Motifs|PWM||MEOX2, Motifs|PWM||Barx2, Motifs|PWM||Hmx1, Chromatin_Structure||FAIRE|Gm12878, Chromatin_Structure|Nabut|FAIRE|K562	6
chr11	7132416	rs80028635	Motifs|PWM||ZFP652	6
chr11	7159133	rs148326505	Motifs|PWM||Mtf1, Motifs|PWM||Srf, Motifs|PWM||Tcfap2e, Motifs|PWM||FOXP1, Motifs|PWM||IRX3, Motifs|PWM||Irx4	6
chr11	7169039	rs117178746	Motifs|PWM||IRF3	6
chr11	121682156	rs1579921	Motifs|PWM||HNF4, Motifs|PWM||HNF4directrepeat1, Motifs|PWM||HNF4alpha1, Motifs|PWM||PPAR=HNF-4=COUP=RAR, Motifs|PWM||PPARdirectrepeat1, Motifs|PWM||RXRG	6
chr11	121685307	rs76462942	Motifs|PWM||Sry, Motifs|PWM||Cdx, Motifs|PWM||Sox30, Motifs|PWM||Sox14, Motifs|PWM||Sox21	6
chr11	121690503	rs144677998	Motifs|PWM||aMEF-2, Motifs|PWM||MEF-2, Motifs|PWM||Elf3	6
chr11	121702439	rs7105411	Motifs|PWM||SPDEF	6
chr11	121726229	rs111238251	Motifs|PWM||TGIF	6
chr11	121735237	rs80154702	Motifs|PWM||GLI1, Motifs|PWM||GLI	6
chr11	121742177	rs111611915	Motifs|PWM||TBX20	6
chr11	121753327	rs74353562	Motifs|PWM||Pou5f1, Motifs|PWM||Oct-4(POU5F1), Motifs|PWM||POU3F3, Motifs|PWM||Oct-1, Motifs|PWM||AIRE	6
chr12	8203437	rs73063344	Motifs|PWM||BLIMP1, Motifs|PWM||PU.1, Motifs|PWM||IRF3, Motifs|PWM||EWSR1-FLI1	6
chr12	8204856	rs11057053	Motifs|PWM||ZID	6
chr13	99332573	rs61646030	Motifs|PWM||Mtf1, Motifs|PWM||Srf, Motifs|PWM||BCL6, Motifs|PWM||FOXP1, Motifs|PWM||Zfp105	6
chr14	52737114	rs813921	Motifs|PWM||Pax-4	6
chr14	52738015	rs803007	Motifs|PWM||Hoxa3, Motifs|PWM||HOMEZ	6
chr14	52738022	rs803006	Motifs|PWM||Hoxa3	6
chr14	52741949	rs810633	Motifs|PWM||Sox18, Motifs|PWM||Sox7, Motifs|PWM||HOXC11, Motifs|PWM||Sox2, Motifs|PWM||Nanog, Motifs|PWM||Sox30, Motifs|PWM||SOX9, Motifs|PWM||SOX2, Motifs|PWM||Zfp105	6
chr1	67685864	rs12063118	No data	7
chr1	67691269	rs72676088	No data	7
chr1	67707630	rs72676093	No data	7
chr1	67711542	rs113909827	No data	7
chr1	67712436	rs12084466	No data	7
chr2	116003891	rs13009552	No data	7
chr2	116151843	rs17453131	No data	7
chr2	116153407	rs35777208	No data	7
chr2	116157588	rs35568580	No data	7
chr2	116158649	rs17453235	No data	7
chr2	116161077	rs75249190	No data	7
chr2	204795875	rs57252380	No data	7
chr2	204797789	rs4325730	No data	7
chr2	204800844	rs11883722	No data	7
chr2	204807654	rs7594065	No data	7
chr2	204812992	rs10932034	No data	7
chr2	204814675	rs4675377	No data	7
chr3	25600645	rs17016738	No data	7
chr3	25600835	rs34214973	No data	7
chr3	25600835	rs34214973	No data	7
chr3	25603431	rs17029657	No data	7
chr3	25604598	rs17016773	No data	7
chr3	25604641	rs13081182	No data	7
chr6	31393015	rs114281305	No data	7
chr6	31416543	rs114813526	No data	7
chr6	31551346	rs7766988	No data	7
chr6	152442471	rs34070858	No data	7
chr6	152450586	rs67734009	No data	7
chr6	152458092	rs17082180	No data	7
chr6	152462042	rs148476337	No data	7
chr8	17202735	rs739336	No data	7
chr9	28405309	rs10968564	No data	7
chr9	28405322	rs10812809	No data	7
chr9	28413507	rs56798428	No data	7
chr9	28414242	rs11791730	No data	7
chr9	28416440	rs28683620	No data	7
chr9	28417984	rs10123139	No data	7
chr9	28419192	rs2183826	No data	7
chr9	28421204	rs10812815	No data	7
chr9	28422657	rs10126008	No data	7
chr9	28423192	rs57371504	No data	7
chr9	28423207	rs58544246	No data	7
chr9	28423275	rs28661027	No data	7
chr9	28425828	rs10125468	No data	7
chr9	28427025	rs10114788	No data	7
chr9	28427208	rs1543672	No data	7
chr9	28428145	rs10968589	No data	7
chr9	28428934	rs10812819	No data	7
chr9	28428962	rs10812820	No data	7
chr9	28429402	rs4529547	No data	7
chr9	28429433	rs4529548	No data	7
chr9	28429733	rs10119837	No data	7
chr9	28433619	rs10812822	No data	7
chr9	28434137	rs10968597	No data	7
chr10	10609518	rs7916988	No data	7
chr10	10609577	rs7896493	No data	7
chr11	7025095	rs16921141	No data	7
chr11	7029791	rs151096331	No data	7
chr11	7038941	rs145930268	No data	7
chr11	7047506	rs12419016	No data	7
chr11	7048913	rs74693646	No data	7
chr11	7049328	rs117094684	No data	7
chr11	7054283	rs77221529	No data	7
chr11	7057588	rs79185014	No data	7
chr11	7060091	rs16921697	No data	7
chr11	7077520	rs10500675	No data	7
chr11	7080021	rs75175246	No data	7
chr11	7080072	rs16921956	No data	7
chr11	7084592	rs35747450	No data	7
chr11	7087404	rs146491325	No data	7
chr11	7096502	rs12419463	No data	7
chr11	7103788	rs12421256	No data	7
chr11	7103863	rs12419549	No data	7
chr11	7106938	rs118141185	No data	7
chr11	7107656	rs80176365	No data	7
chr11	7107902	rs75083847	No data	7
chr11	7141984	rs12420392	No data	7
chr11	7142323	rs76824817	No data	7
chr11	7165821	rs75770625	No data	7
chr11	121684176	rs7130887	No data	7
chr11	121685579	rs78531352	No data	7
chr11	121706648	rs7130229	No data	7
chr11	121716900	rs11824638	No data	7
chr11	121718284	rs11828273	No data	7
chr11	121732190	rs147090342	No data	7
chr11	121748552	rs113625032	No data	7
chr11	121750204	rs78050399	No data	7
chr12	8193899	rs34994807	No data	7
chr12	8203272	rs17801353	No data	7
chr12	8203399	rs61922169	No data	7
chr12	68443047	rs11177020	No data	7
chrX	146855144	rs5904772	No data	7
