# Supplementary material for: Identification of Susceptibility Genes of Adult Asthma in French Canadian Women
Source: Can Respir J. 2016 May 4;2016:3564341. doi: 10.1155/2016/3564341 (PMC4904514; doi:10.1155/2016/3564341)
Supplement: Supplementary file 1 — Supplementary materials contain additional details about the methodologies. It also contains two figures showing the pool-GWAS design (Suppl. Figure 1) and the asthma genetic association results stratified by sex in the QCCCAC for the 38 genotyped SNPs (Suppl. Figure 2). Eight supplementary tables are also available showing results for 38 SNPs tested by individual genotyping in 299 allergic cases and 154 allergic controls (Suppl. Table 1), completed results for the 21 SNPs associated with asthma and SNPs in LD (Suppl. Table 2), most significant lung eQTL (Suppl. Table 3), in silico analyses results (Suppl. Tables 4 to 6), and results from the SLSJ asthma family collection (Suppl. Tables 7 and 8). [file 3564341.f1.zip › Supp Mat/SupplTable6.xls]

## Sheet: Feuil1
chr	pos_hg38	r2	D'	is_query_snp	rsID	ref	alt	AFR	AMR	ASN	EUR	GERP_cons	SiPhy_cons	Chromatin_States	Chromatin_States_Imputed	Chromatin_Marks	DNAse	Proteins	eQTL	gwas	grasp	Motifs	GENCODE_id	GENCODE_name	GENCODE_direction	GENCODE_distance	RefSeq_id	RefSeq_name	RefSeq_direction	RefSeq_distance	dbSNP_functional_annotation	query_snp_rsid
13	98679528	0	0	0	rs17655581	T	C	0.28	0.13	0.32	0.06	0	0	E001,7_Enh;E022,7_Enh;E028,7_Enh;E053,7_Enh;E057,2_TssAFlnk;E058,7_Enh;E059,7_Enh;E061,7_Enh;E119,7_Enh;E125,2_TssAFlnk;E127,7_Enh	E028,17_EnhW2;E057,16_EnhW1;E058,16_EnhW1;E059,17_EnhW2;E061,16_EnhW1;E119,17_EnhW2;E125,22_PromP;E127,16_EnhW1	E001,H3K4me1_Enh;E014,H3K4me1_Enh;E015,H3K4me1_Enh;E018,H3K4me1_Enh;E020,H3K4me1_Enh;E024,H3K4me1_Enh;E028,H3K4me1_Enh;E049,H3K4me1_Enh;E053,H3K4me1_Enh;E056,H3K4me1_Enh;E057,H3K4me1_Enh;E058,H3K4me1_Enh;E061,H3K4me1_Enh;E079,H3K4me1_Enh;E107,H3K4me1_Enh;E108,H3K4me1_Enh;E119,H3K4me1_Enh;E125,H3K4me1_Enh;E127,H3K4me1_Enh;E129,H3K4me1_Enh;E008,H3K9ac_Pro;E125,H3K9ac_Pro;E127,H3K9ac_Pro;E057,H3K4me…	E021;E059;E081;E082	.	.	.	.	Pax-5_disc3	ENSG00000088386.10	SLC15A1	3	5115	NM_005073	SLC15A1	3	4271	.	rs17655581
13	98680320	0	0	0	rs61646030	A	C	0.13	0.12	0.24	0.06	0	0			E001,H3K4me1_Enh;E018,H3K4me1_Enh;E056,H3K4me1_Enh;E061,H3K4me1_Enh;E075,H3K4me1_Enh;E079,H3K4me1_Enh;E107,H3K4me1_Enh;E108,H3K4me1_Enh;E125,H3K4me1_Enh;E129,H3K4me1_Enh;E125,H3K4me3_Pro		.	.	.	.	Foxp1;HDAC2_disc6;Pax-4_4;Pax-4_5;SIX5_disc4;Zfp105;p300_disc5	ENSG00000088386.10	SLC15A1	3	4323	NM_005073	SLC15A1	3	3479	.	rs61646030
12	68042386	0	0	0	rs7980829	G	T	0.36	0.11	0.29	0.16	0	0	E005,7_Enh;E013,7_Enh;E025,7_Enh;E027,7_Enh;E028,7_Enh;E031,7_Enh;E032,7_Enh;E034,7_Enh;E046,7_Enh;E048,7_Enh;E057,7_Enh;E058,7_Enh;E083,7_Enh;E116,7_Enh;E119,7_Enh;E127,2_TssAFlnk	E001,19_DNase;E002,19_DNase;E004,19_DNase;E005,16_EnhW1;E006,16_EnhW1;E010,19_DNase;E011,19_DNase;E012,19_DNase;E013,19_DNase;E016,19_DNase;E017,16_EnhW1;E023,16_EnhW1;E025,16_EnhW1;E026,16_EnhW1;E027,18_EnhAc;E028,14_EnhA2;E031,16_EnhW1;E032,14_EnhA2;E033,17_EnhW2;E034,16_EnhW1;E037,16_EnhW1;E038,19_DNase;E040,16_EnhW1;E041,19_DNase;E042,19_DNase;E043,19_DNase;E044,19_DNase;E045,19_DNase;E046,16…	E001,H3K4me1_Enh;E005,H3K4me1_Enh;E006,H3K4me1_Enh;E010,H3K4me1_Enh;E011,H3K4me1_Enh;E013,H3K4me1_Enh;E017,H3K4me1_Enh;E025,H3K4me1_Enh;E026,H3K4me1_Enh;E027,H3K4me1_Enh;E028,H3K4me1_Enh;E031,H3K4me1_Enh;E032,H3K4me1_Enh;E034,H3K4me1_Enh;E036,H3K4me1_Enh;E037,H3K4me1_Enh;E040,H3K4me1_Enh;E042,H3K4me1_Enh;E043,H3K4me1_Enh;E045,H3K4me1_Enh;E046,H3K4me1_Enh;E047,H3K4me1_Enh;E048,H3K4me1_Enh;E049,H3K…	E028;E032;E033;E046;E057;E083;E116;E119;E121;E127	GM12878,EGR1,HudsonAlpha,None;GM12891,NFKB,Stanford,None;GM12891,POL2,Stanford,None;GM12892,POL24H8,HudsonAlpha,None;GM12892,POL24H8,HudsonAlpha,None;GM15510,NFKB,Stanford,None	GTEx2015_v6,Adipose_Subcutaneous,IFNG-AS1,2.48176613192648e-07;GTEx2015_v6,Artery_Tibial,IFNG-AS1,4.30094673645249e-14;GTEx2015_v6,Muscle_Skeletal,IFNG-AS1,2.85629316853299e-06;GTEx2015_v6,Nerve_Tibial,IFNG-AS1,7.71485831206301e-07;Lappalainen2013,Lymphoblastoid_EUR_genelevel,ENSG00000255733,4.86371059270205e-13	.	.	Mef2_known6;RREB-1_2;UF1H3BETA;Zfp281	ENSG00000255733.1	IFNG-AS1	0	0	NM_000619	IFNG	3	112382	.	rs7980829
12	68049268	0	0	0	rs11177020	A	T	0.36	0.12	0.29	0.18	0	0	E068,7_Enh;E071,7_Enh;E072,7_Enh;E074,7_Enh	E067,15_EnhAF;E068,15_EnhAF;E069,14_EnhA2;E071,15_EnhAF;E072,14_EnhA2;E073,15_EnhAF;E074,14_EnhA2	E027,H3K4me1_Enh;E061,H3K4me1_Enh;E067,H3K4me1_Enh;E068,H3K4me1_Enh;E072,H3K4me1_Enh;E074,H3K4me1_Enh;E067,H3K27ac_Enh;E068,H3K27ac_Enh;E069,H3K27ac_Enh;E071,H3K27ac_Enh;E072,H3K27ac_Enh;E073,H3K27ac_Enh;E074,H3K27ac_Enh;E072,H3K4me3_Pro;E074,H3K4me3_Pro		.	GTEx2015_v6,Adipose_Subcutaneous,IFNG-AS1,8.11511038083382e-06;GTEx2015_v6,Artery_Tibial,IFNG-AS1,2.6214160517275e-12;GTEx2015_v6,Nerve_Tibial,IFNG-AS1,3.23242528313819e-06;Lappalainen2013,Lymphoblastoid_EUR_genelevel,ENSG00000255733,3.90499913896498e-12	.	.	GR_known6;Hmx_1;Ik-1_1;Nkx2_9;RBP-Jkappa_1	ENSG00000255733.1	IFNG-AS1	0	0	NM_000619	IFNG	3	105500	.	rs11177020
14	52267374	0	0	0	rs803010	T	C	0.7	0.57	0.24	0.73	0	0	E001,10_TssBiv;E002,11_BivFlnk;E003,11_BivFlnk;E005,12_EnhBiv;E008,10_TssBiv;E010,12_EnhBiv;E011,10_TssBiv;E012,10_TssBiv;E013,10_TssBiv;E014,10_TssBiv;E015,11_BivFlnk;E016,11_BivFlnk;E018,11_BivFlnk;E019,11_BivFlnk;E020,11_BivFlnk;E021,12_EnhBiv;E022,11_BivFlnk;E023,2_TssAFlnk;E024,12_EnhBiv;E025,2_TssAFlnk;E026,2_TssAFlnk;E027,12_EnhBiv;E028,7_Enh;E029,12_EnhBiv;E030,2_TssAFlnk;E031,11_BivFlnk;…	E001,2_PromU;E002,23_PromBiv;E003,23_PromBiv;E004,23_PromBiv;E005,23_PromBiv;E006,23_PromBiv;E007,23_PromBiv;E008,23_PromBiv;E009,23_PromBiv;E010,23_PromBiv;E011,23_PromBiv;E012,23_PromBiv;E013,23_PromBiv;E014,23_PromBiv;E015,23_PromBiv;E016,23_PromBiv;E017,23_PromBiv;E018,23_PromBiv;E019,23_PromBiv;E020,23_PromBiv;E021,23_PromBiv;E022,23_PromBiv;E023,2_PromU;E024,23_PromBiv;E025,2_PromU;E026,2_P…	E001,H3K4me1_Enh;E002,H3K4me1_Enh;E003,H3K4me1_Enh;E005,H3K4me1_Enh;E006,H3K4me1_Enh;E007,H3K4me1_Enh;E010,H3K4me1_Enh;E011,H3K4me1_Enh;E013,H3K4me1_Enh;E014,H3K4me1_Enh;E015,H3K4me1_Enh;E016,H3K4me1_Enh;E017,H3K4me1_Enh;E018,H3K4me1_Enh;E019,H3K4me1_Enh;E020,H3K4me1_Enh;E022,H3K4me1_Enh;E023,H3K4me1_Enh;E024,H3K4me1_Enh;E025,H3K4me1_Enh;E026,H3K4me1_Enh;E027,H3K4me1_Enh;E028,H3K4me1_Enh;E029,H3K…	E003;E004;E008;E021;E046	.	GTEx2015_v6,Adipose_Subcutaneous,PTGDR,5.06607102929861e-14;GTEx2015_v6,Adipose_Subcutaneous,RP11-452D12.1,1.69181413032611e-07;GTEx2015_v6,Artery_Tibial,PTGDR,8.66743938081145e-12;GTEx2015_v6,Artery_Tibial,RP11-452D12.1,3.99836016566949e-06;GTEx2015_v6,Nerve_Tibial,PTGDR,1.93372629689413e-09;GTEx2015_v6,Nerve_Tibial,RP11-452D12.1,4.35377130377944e-06;GTEx2015_v6,Thyroid,PTGDR,4.61107314275073e-0…	.	23474282,Gene expression of PTGDR in normal prepouch ileum,0.000139393	NRSF_disc1;PU.1_disc3;Rad21_disc5;Rad21_disc8;STAT_disc7;THAP1_disc1;Zbtb3	ENSG00000168229.3	PTGDR	5	338	NM_000953	PTGDR	5	337	.	rs803010
14	52270218	0	0	0	rs803008	G	A	0.68	0.56	0.24	0.71	0	0	E038,1_TssA;E046,1_TssA;E048,1_TssA;E101,1_TssA;E102,1_TssA	E029,23_PromBiv;E032,22_PromP;E034,23_PromBiv;E038,22_PromP;E046,23_PromBiv;E048,22_PromP;E063,19_DNase;E067,19_DNase;E068,19_DNase;E069,19_DNase;E071,19_DNase;E072,19_DNase;E073,19_DNase;E074,19_DNase;E075,22_PromP;E076,19_DNase;E077,22_PromP;E084,22_PromP;E088,19_DNase;E095,19_DNase;E100,19_DNase;E101,22_PromP;E102,22_PromP;E104,19_DNase;E105,19_DNase;E106,22_PromP;E107,19_DNase;E108,19_DNase;E…	E016,H3K4me1_Enh;E023,H3K4me1_Enh;E025,H3K4me1_Enh;E034,H3K4me1_Enh;E037,H3K4me1_Enh;E038,H3K4me1_Enh;E040,H3K4me1_Enh;E041,H3K4me1_Enh;E042,H3K4me1_Enh;E043,H3K4me1_Enh;E044,H3K4me1_Enh;E045,H3K4me1_Enh;E047,H3K4me1_Enh;E048,H3K4me1_Enh;E052,H3K4me1_Enh;E062,H3K4me1_Enh;E063,H3K4me1_Enh;E075,H3K4me1_Enh;E076,H3K4me1_Enh;E084,H3K4me1_Enh;E089,H3K4me1_Enh;E101,H3K4me1_Enh;E102,H3K4me1_Enh;E107,H3K…	E082;E089;E090;E097;E098;E100	.	GTEx2015_v6,Adipose_Subcutaneous,PTGDR,1.26206451849952e-13;GTEx2015_v6,Adipose_Subcutaneous,RP11-452D12.1,9.0101181611136e-07;GTEx2015_v6,Artery_Tibial,PTGDR,1.0863375457011e-10;GTEx2015_v6,Artery_Tibial,RP11-452D12.1,2.37271768852198e-06;GTEx2015_v6,Nerve_Tibial,PTGDR,6.04311863514645e-09;GTEx2015_v6,Nerve_Tibial,RP11-452D12.1,6.36411988573836e-06;GTEx2015_v6,Thyroid,PTGDR,4.1665901616211e-07;W…	.	.	Foxa_known4;Foxd3;GR_known8	ENSG00000168229.3	PTGDR	0	0	NM_000953	PTGDR	0	0	INT	rs803008
14	52270397	0	0	0	rs813921	C	G	0.68	0.56	0.24	0.72	0	0	E046,1_TssA;E048,1_TssA;E089,12_EnhBiv;E101,1_TssA;E102,1_TssA	E032,22_PromP;E034,22_PromP;E046,22_PromP;E048,22_PromP;E075,22_PromP;E077,22_PromP;E084,22_PromP;E101,22_PromP;E102,22_PromP;E106,22_PromP	E023,H3K4me1_Enh;E025,H3K4me1_Enh;E034,H3K4me1_Enh;E037,H3K4me1_Enh;E038,H3K4me1_Enh;E040,H3K4me1_Enh;E041,H3K4me1_Enh;E042,H3K4me1_Enh;E043,H3K4me1_Enh;E045,H3K4me1_Enh;E047,H3K4me1_Enh;E048,H3K4me1_Enh;E062,H3K4me1_Enh;E063,H3K4me1_Enh;E076,H3K4me1_Enh;E089,H3K4me1_Enh;E101,H3K4me1_Enh;E102,H3K4me1_Enh;E108,H3K4me1_Enh;E023,H3K4me3_Pro;E031,H3K4me3_Pro;E033,H3K4me3_Pro;E034,H3K4me3_Pro;E037,H3K…		.	GTEx2015_v6,Adipose_Subcutaneous,PTGDR,2.91477283345895e-13;GTEx2015_v6,Adipose_Subcutaneous,RP11-452D12.1,2.99761305451054e-07;GTEx2015_v6,Artery_Tibial,PTGDR,5.59498627408326e-11;GTEx2015_v6,Artery_Tibial,RP11-452D12.1,1.91143154236085e-06;GTEx2015_v6,Nerve_Tibial,PTGDR,1.98076689086825e-09;GTEx2015_v6,Nerve_Tibial,RP11-452D12.1,9.40701326851628e-07;GTEx2015_v6,Thyroid,PTGDR,4.62998456862437e-07	.	.	Hoxa4;Klf7;NRSF_disc9;Pax-4_2	ENSG00000168229.3	PTGDR	0	0	NM_000953	PTGDR	0	0	INT	rs813921
14	52271298	0	0	0	rs803007	G	T	0.68	0.56	0.24	0.71	0	0	E040,7_Enh;E043,7_Enh;E046,3_TxFlnk;E101,1_TssA;E102,7_Enh	E034,18_EnhAc;E038,17_EnhW2;E040,22_PromP;E046,4_PromD2;E102,22_PromP	E023,H3K9ac_Pro;E062,H3K9ac_Pro;E066,H3K9ac_Pro;E101,H3K9ac_Pro;E102,H3K9ac_Pro;E034,H3K27ac_Enh;E038,H3K27ac_Enh;E040,H3K27ac_Enh;E041,H3K27ac_Enh;E046,H3K27ac_Enh;E073,H3K27ac_Enh;E102,H3K27ac_Enh;E034,H3K4me3_Pro;E037,H3K4me3_Pro;E038,H3K4me3_Pro;E040,H3K4me3_Pro;E041,H3K4me3_Pro;E043,H3K4me3_Pro;E045,H3K4me3_Pro;E046,H3K4me3_Pro;E047,H3K4me3_Pro;E048,H3K4me3_Pro;E062,H3K4me3_Pro;E063,H3K4me3_…		.	GTEx2015_v6,Adipose_Subcutaneous,PTGDR,1.24358805294357e-13;GTEx2015_v6,Adipose_Subcutaneous,RP11-452D12.1,9.11981401560203e-07;GTEx2015_v6,Artery_Tibial,PTGDR,1.0674636109823e-10;GTEx2015_v6,Artery_Tibial,RP11-452D12.1,2.38050443779703e-06;GTEx2015_v6,Nerve_Tibial,PTGDR,6.68499141179055e-09;GTEx2015_v6,Nerve_Tibial,RP11-452D12.1,7.56111830181746e-06;GTEx2015_v6,Thyroid,PTGDR,4.17840236804809e-07	.	.	GR_known1;Pax-4_5	ENSG00000168229.3	PTGDR	0	0	NM_000953	PTGDR	0	0	INT	rs803007
14	52271305	0	0	0	rs803006	G	T	0.69	0.56	0.24	0.71	0	0	E040,7_Enh;E043,7_Enh;E046,3_TxFlnk;E101,1_TssA;E102,7_Enh	E034,18_EnhAc;E038,17_EnhW2;E040,22_PromP;E046,4_PromD2;E102,22_PromP	E023,H3K9ac_Pro;E062,H3K9ac_Pro;E066,H3K9ac_Pro;E101,H3K9ac_Pro;E102,H3K9ac_Pro;E034,H3K27ac_Enh;E038,H3K27ac_Enh;E040,H3K27ac_Enh;E041,H3K27ac_Enh;E046,H3K27ac_Enh;E073,H3K27ac_Enh;E102,H3K27ac_Enh;E034,H3K4me3_Pro;E037,H3K4me3_Pro;E038,H3K4me3_Pro;E040,H3K4me3_Pro;E041,H3K4me3_Pro;E043,H3K4me3_Pro;E045,H3K4me3_Pro;E046,H3K4me3_Pro;E047,H3K4me3_Pro;E048,H3K4me3_Pro;E062,H3K4me3_Pro;E063,H3K4me3_…		.	GTEx2015_v6,Adipose_Subcutaneous,PTGDR,1.24306672556552e-13;GTEx2015_v6,Adipose_Subcutaneous,RP11-452D12.1,9.11913043807575e-07;GTEx2015_v6,Artery_Tibial,PTGDR,1.0674636109823e-10;GTEx2015_v6,Artery_Tibial,RP11-452D12.1,2.38050443779703e-06;GTEx2015_v6,Nerve_Tibial,PTGDR,6.68499141179055e-09;GTEx2015_v6,Nerve_Tibial,RP11-452D12.1,7.56111830181746e-06;GTEx2015_v6,Thyroid,PTGDR,4.17840236804809e-07	.	.	Pax-4_5	ENSG00000168229.3	PTGDR	0	0	NM_000953	PTGDR	0	0	INT	rs803006
14	52271750	0	0	0	rs1254609	A	G	0.69	0.57	0.24	0.72	0	0	E038,7_Enh;E040,7_Enh;E046,3_TxFlnk;E048,7_Enh;E101,1_TssA;E102,7_Enh	E034,18_EnhAc;E038,17_EnhW2;E046,4_PromD2;E048,22_PromP	E023,H3K9ac_Pro;E062,H3K9ac_Pro;E066,H3K9ac_Pro;E101,H3K9ac_Pro;E102,H3K9ac_Pro;E110,H3K9ac_Pro;E034,H3K27ac_Enh;E038,H3K27ac_Enh;E040,H3K27ac_Enh;E041,H3K27ac_Enh;E046,H3K27ac_Enh;E098,H3K27ac_Enh;E102,H3K27ac_Enh;E034,H3K4me1_Enh;E037,H3K4me1_Enh;E038,H3K4me1_Enh;E040,H3K4me1_Enh;E041,H3K4me1_Enh;E043,H3K4me1_Enh;E045,H3K4me1_Enh;E047,H3K4me1_Enh;E048,H3K4me1_Enh;E063,H3K4me1_Enh;E076,H3K4me1_E…	E046	HepG2,JUND,Stanford,None	GTEx2015_v6,Adipose_Subcutaneous,PTGDR,2.93025532341863e-13;GTEx2015_v6,Adipose_Subcutaneous,RP11-452D12.1,3.9126939872551e-07;GTEx2015_v6,Artery_Tibial,PTGDR,6.54842748656207e-11;GTEx2015_v6,Artery_Tibial,RP11-452D12.1,7.19024594984212e-06;GTEx2015_v6,Nerve_Tibial,PTGDR,1.98381866799586e-09;GTEx2015_v6,Nerve_Tibial,RP11-452D12.1,4.15988284968108e-06;GTEx2015_v6,Thyroid,PTGDR,6.32131073256499e-07…	.	.	Hoxa10;Hoxa9;Hoxb9;Mef2_known4;TATA_known5	ENSG00000168229.3	PTGDR	0	0	NM_000953	PTGDR	0	0	INT	rs1254609
14	52275232	0	0	0	rs810633	A	G	0.68	0.56	0.24	0.71	0	0	E046,6_EnhG		E014,H3K4me1_Enh;E016,H3K4me1_Enh;E018,H3K4me1_Enh;E037,H3K4me1_Enh;E040,H3K4me1_Enh;E046,H3K4me1_Enh;E047,H3K4me1_Enh;E048,H3K4me1_Enh;E043,H3K27ac_Enh;E046,H3K27ac_Enh;E062,H3K9ac_Pro;E066,H3K9ac_Pro		.	GTEx2015_v6,Adipose_Subcutaneous,PTGDR,2.23634495659256e-11;GTEx2015_v6,Adipose_Subcutaneous,RP11-452D12.1,1.01157909087094e-07;GTEx2015_v6,Artery_Tibial,PTGDR,2.13159301067597e-11;GTEx2015_v6,Artery_Tibial,RP11-452D12.1,5.39123524237168e-06;GTEx2015_v6,Nerve_Tibial,PTGDR,1.34119960407256e-09;GTEx2015_v6,Nerve_Tibial,RP11-452D12.1,1.05215490066001e-05;GTEx2015_v6,Thyroid,PTGDR,2.1158316708517e-06…	.	23474282,Gene expression of PTGDR in normal prepouch ileum,0.00047083	DMRT2;Homez;Nanog_disc2;Sox_10;Sox_13;Sox_14;Sox_15;Sox_16;Sox_18;Sox_19;Sox_2;Sox_4;Sox_7;Sox_9;Zfp105	ENSG00000168229.3	PTGDR	0	0	NM_000953	PTGDR	0	0	U3	rs810633
14	52275651	0	0	0	rs802987	G	A	0.68	0.55	0.24	0.7	0	0	E046,6_EnhG		E014,H3K4me1_Enh;E016,H3K4me1_Enh;E018,H3K4me1_Enh;E019,H3K4me1_Enh;E020,H3K4me1_Enh;E028,H3K4me1_Enh;E037,H3K4me1_Enh;E046,H3K4me1_Enh;E047,H3K4me1_Enh;E048,H3K4me1_Enh;E058,H3K4me1_Enh;E115,H3K4me1_Enh;E043,H3K27ac_Enh;E046,H3K27ac_Enh;E062,H3K9ac_Pro;E066,H3K9ac_Pro		.	GTEx2015_v6,Adipose_Subcutaneous,PTGDR,3.02116217774385e-12;GTEx2015_v6,Adipose_Subcutaneous,RP11-452D12.1,1.43365077195706e-07;GTEx2015_v6,Artery_Tibial,PTGDR,3.45896063066486e-11;GTEx2015_v6,Artery_Tibial,RP11-452D12.1,1.72457617485605e-06;GTEx2015_v6,Nerve_Tibial,PTGDR,1.89605546137879e-09;GTEx2015_v6,Nerve_Tibial,RP11-452D12.1,6.96125691378251e-06;GTEx2015_v6,Thyroid,PTGDR,1.38662844624414e-06	.	.	Evi-1_4;Foxa_disc4;GATA_known1;HNF1_7;Homez;Pou1f1_1;Pou1f1_2;STAT_disc5	ENSG00000168229.3	PTGDR	0	0	NM_000953	PTGDR	0	0	U3	rs802987
14	52281408	0	0	0	rs35846454	GT	G	0.84	0.67	0.29	0.71	0	0	E036,7_Enh;E037,7_Enh;E038,7_Enh;E040,7_Enh;E042,7_Enh;E046,6_EnhG	E037,17_EnhW2;E039,17_EnhW2;E040,17_EnhW2	E001,H3K4me1_Enh;E008,H3K4me1_Enh;E014,H3K4me1_Enh;E016,H3K4me1_Enh;E018,H3K4me1_Enh;E019,H3K4me1_Enh;E020,H3K4me1_Enh;E022,H3K4me1_Enh;E034,H3K4me1_Enh;E036,H3K4me1_Enh;E037,H3K4me1_Enh;E038,H3K4me1_Enh;E039,H3K4me1_Enh;E040,H3K4me1_Enh;E041,H3K4me1_Enh;E042,H3K4me1_Enh;E043,H3K4me1_Enh;E045,H3K4me1_Enh;E046,H3K4me1_Enh;E047,H3K4me1_Enh;E048,H3K4me1_Enh;E050,H3K4me1_Enh;E051,H3K4me1_Enh;E056,H3K…		.	GTEx2015_v6,Adipose_Subcutaneous,PTGDR,2.62110319949207e-10;GTEx2015_v6,Adipose_Subcutaneous,RP11-452D12.1,1.76765669936274e-06;GTEx2015_v6,Artery_Tibial,PTGDR,1.74528909346448e-08;GTEx2015_v6,Artery_Tibial,RP11-452D12.1,2.55565118704057e-06;GTEx2015_v6,Nerve_Tibial,PTGDR,1.08813187497199e-06	.	.	FAC1;Foxp1	ENSG00000168229.3	PTGDR	3	4683	NM_000953	PTGDR	3	4683	.	rs35846454
2	203930389	0	0	0	rs11695389	G	A	0.27	0.73	0.56	0.79	0	0	E041,7_Enh	E041,17_EnhW2;E042,17_EnhW2	E007,H3K9ac_Pro;E038,H3K9ac_Pro;E033,H3K4me1_Enh;E034,H3K4me1_Enh;E039,H3K4me1_Enh;E040,H3K4me1_Enh;E041,H3K4me1_Enh;E042,H3K4me1_Enh;E043,H3K4me1_Enh;E063,H3K4me1_Enh;E065,H3K4me1_Enh;E093,H3K4me1_Enh;E041,H3K27ac_Enh;E042,H3K27ac_Enh;E065,H3K27ac_Enh;E041,H3K4me3_Pro;E042,H3K4me3_Pro		.	.	.	.	GATA_known1;Gfi1_1;RXRA_known2	ENSG00000163600.8	ICOS	5	6358	NM_012092	ICOS	5	6357	.	rs11695389
2	203931153	0	0	0	rs57252380	T	C	0.57	0.24	0.44	0.18	0	0	E033,7_Enh;E041,2_TssAFlnk;E042,7_Enh;E043,7_Enh;E065,7_Enh	E039,18_EnhAc;E040,18_EnhAc;E041,13_EnhA1;E042,14_EnhA2;E043,18_EnhAc;E045,18_EnhAc;E048,18_EnhAc	E007,H3K9ac_Pro;E038,H3K9ac_Pro;E033,H3K4me1_Enh;E034,H3K4me1_Enh;E037,H3K4me1_Enh;E038,H3K4me1_Enh;E039,H3K4me1_Enh;E040,H3K4me1_Enh;E041,H3K4me1_Enh;E042,H3K4me1_Enh;E043,H3K4me1_Enh;E044,H3K4me1_Enh;E045,H3K4me1_Enh;E048,H3K4me1_Enh;E061,H3K4me1_Enh;E065,H3K4me1_Enh;E093,H3K4me1_Enh;E041,H3K27ac_Enh;E042,H3K27ac_Enh;E044,H3K27ac_Enh;E065,H3K27ac_Enh;E041,H3K4me3_Pro;E042,H3K4me3_Pro;E121,H3K4m…		.	.	.	.	GCM	ENSG00000163600.8	ICOS	5	5594	NM_012092	ICOS	5	5593	.	rs57252380
2	203933067	0	0	0	rs4325730	G	A	0.26	0.73	0.56	0.79	0	0	E033,7_Enh;E034,7_Enh;E037,7_Enh;E038,7_Enh;E039,7_Enh;E040,7_Enh;E041,2_TssAFlnk;E042,2_TssAFlnk;E043,7_Enh;E044,7_Enh;E045,2_TssAFlnk;E047,7_Enh;E048,7_Enh;E065,7_Enh;E080,7_Enh;E093,7_Enh;E112,7_Enh;E115,7_Enh	E031,17_EnhW2;E032,17_EnhW2;E033,15_EnhAF;E034,15_EnhAF;E036,17_EnhW2;E037,14_EnhA2;E038,14_EnhA2;E039,2_PromU;E040,2_PromU;E041,3_PromD1;E042,13_EnhA1;E043,14_EnhA2;E044,15_EnhAF;E045,14_EnhA2;E046,15_EnhAF;E047,15_EnhAF;E048,15_EnhAF;E050,17_EnhW2;E062,17_EnhW2;E093,15_EnhAF;E112,15_EnhAF;E115,13_EnhA1;E116,15_EnhAF;E123,17_EnhW2	E004,H3K4me1_Enh;E007,H3K4me1_Enh;E032,H3K4me1_Enh;E033,H3K4me1_Enh;E034,H3K4me1_Enh;E037,H3K4me1_Enh;E038,H3K4me1_Enh;E039,H3K4me1_Enh;E040,H3K4me1_Enh;E041,H3K4me1_Enh;E042,H3K4me1_Enh;E043,H3K4me1_Enh;E044,H3K4me1_Enh;E045,H3K4me1_Enh;E046,H3K4me1_Enh;E047,H3K4me1_Enh;E048,H3K4me1_Enh;E050,H3K4me1_Enh;E051,H3K4me1_Enh;E058,H3K4me1_Enh;E059,H3K4me1_Enh;E061,H3K4me1_Enh;E062,H3K4me1_Enh;E065,H3K…		.	Westra2013,Whole_Blood,CD28,1.5033292633763272E-5;Westra2013,Whole_Blood,ICOS,1.293249718111379E-7	.	.	.	ENSG00000163600.8	ICOS	5	3680	NM_012092	ICOS	5	3679	.	rs4325730
2	203933297	0	0	0	rs3923093	T	C	0.25	0.72	0.56	0.79	0	0	E033,2_TssAFlnk;E034,7_Enh;E037,7_Enh;E038,7_Enh;E039,2_TssAFlnk;E040,2_TssAFlnk;E041,2_TssAFlnk;E042,2_TssAFlnk;E043,7_Enh;E044,7_Enh;E045,2_TssAFlnk;E047,7_Enh;E048,2_TssAFlnk;E051,7_Enh;E062,7_Enh;E065,7_Enh;E093,7_Enh;E112,7_Enh;E115,2_TssAFlnk	E030,17_EnhW2;E031,15_EnhAF;E032,15_EnhAF;E033,14_EnhA2;E034,2_PromU;E035,15_EnhAF;E036,17_EnhW2;E037,14_EnhA2;E038,14_EnhA2;E039,2_PromU;E040,2_PromU;E041,3_PromD1;E042,3_PromD1;E043,2_PromU;E044,14_EnhA2;E045,2_PromU;E046,15_EnhAF;E047,14_EnhA2;E048,14_EnhA2;E050,15_EnhAF;E051,18_EnhAc;E062,15_EnhAF;E065,17_EnhW2;E093,15_EnhAF;E112,15_EnhAF;E115,13_EnhA1;E116,15_EnhAF;E123,17_EnhW2	E004,H3K4me1_Enh;E007,H3K4me1_Enh;E032,H3K4me1_Enh;E033,H3K4me1_Enh;E034,H3K4me1_Enh;E035,H3K4me1_Enh;E037,H3K4me1_Enh;E038,H3K4me1_Enh;E039,H3K4me1_Enh;E040,H3K4me1_Enh;E041,H3K4me1_Enh;E042,H3K4me1_Enh;E043,H3K4me1_Enh;E044,H3K4me1_Enh;E045,H3K4me1_Enh;E046,H3K4me1_Enh;E047,H3K4me1_Enh;E048,H3K4me1_Enh;E050,H3K4me1_Enh;E051,H3K4me1_Enh;E058,H3K4me1_Enh;E059,H3K4me1_Enh;E061,H3K4me1_Enh;E062,H3K…		.	Westra2013,Whole_Blood,CD28,1.5033292633763272E-5;Westra2013,Whole_Blood,ICOS,1.411079512235778E-7	.	.	ATF3_known7;TCF4_known1	ENSG00000163600.8	ICOS	5	3450	NM_012092	ICOS	5	3449	.	rs3923093
2	203933679	0	0	0	rs56324422	A	G	0.59	0.24	0.45	0.19	0	0	E026,7_Enh;E033,2_TssAFlnk;E034,7_Enh;E035,7_Enh;E036,7_Enh;E037,2_TssAFlnk;E038,2_TssAFlnk;E039,2_TssAFlnk;E040,2_TssAFlnk;E041,2_TssAFlnk;E042,2_TssAFlnk;E043,7_Enh;E044,2_TssAFlnk;E045,2_TssAFlnk;E046,7_Enh;E047,2_TssAFlnk;E048,2_TssAFlnk;E050,7_Enh;E051,7_Enh;E061,7_Enh;E062,7_Enh;E065,7_Enh;E078,7_Enh;E093,7_Enh;E112,7_Enh;E115,2_TssAFlnk	E029,17_EnhW2;E030,17_EnhW2;E031,15_EnhAF;E032,15_EnhAF;E033,13_EnhA1;E034,2_PromU;E035,15_EnhAF;E036,14_EnhA2;E037,13_EnhA1;E038,13_EnhA1;E039,2_PromU;E040,2_PromU;E041,3_PromD1;E042,3_PromD1;E043,2_PromU;E044,13_EnhA1;E045,2_PromU;E046,15_EnhAF;E047,13_EnhA1;E048,13_EnhA1;E050,14_EnhA2;E051,14_EnhA2;E062,14_EnhA2;E065,17_EnhW2;E077,17_EnhW2;E093,13_EnhA1;E106,17_EnhW2;E109,17_EnhW2;E112,14_EnhA…	E004,H3K4me1_Enh;E007,H3K4me1_Enh;E026,H3K4me1_Enh;E032,H3K4me1_Enh;E033,H3K4me1_Enh;E034,H3K4me1_Enh;E035,H3K4me1_Enh;E036,H3K4me1_Enh;E037,H3K4me1_Enh;E038,H3K4me1_Enh;E039,H3K4me1_Enh;E040,H3K4me1_Enh;E041,H3K4me1_Enh;E042,H3K4me1_Enh;E043,H3K4me1_Enh;E044,H3K4me1_Enh;E045,H3K4me1_Enh;E046,H3K4me1_Enh;E047,H3K4me1_Enh;E048,H3K4me1_Enh;E050,H3K4me1_Enh;E051,H3K4me1_Enh;E058,H3K4me1_Enh;E059,H3K…		.	.	.	.	SRF_known6	ENSG00000163600.8	ICOS	5	3068	NM_012092	ICOS	5	3067	.	rs56324422
2	203934379	0	0	0	rs11571306	C	T	0.23	0.72	0.57	0.79	0	0	E033,2_TssAFlnk;E034,7_Enh;E036,7_Enh;E037,2_TssAFlnk;E038,2_TssAFlnk;E039,2_TssAFlnk;E040,2_TssAFlnk;E041,1_TssA;E042,1_TssA;E043,2_TssAFlnk;E044,2_TssAFlnk;E045,2_TssAFlnk;E046,7_Enh;E047,2_TssAFlnk;E048,2_TssAFlnk;E049,7_Enh;E051,7_Enh;E057,7_Enh;E061,7_Enh;E062,7_Enh;E076,7_Enh;E093,7_Enh;E112,7_Enh;E115,2_TssAFlnk;E127,7_Enh	E030,17_EnhW2;E031,15_EnhAF;E032,15_EnhAF;E033,13_EnhA1;E034,13_EnhA1;E035,15_EnhAF;E036,15_EnhAF;E037,13_EnhA1;E038,13_EnhA1;E039,13_EnhA1;E040,13_EnhA1;E041,13_EnhA1;E042,13_EnhA1;E043,13_EnhA1;E044,13_EnhA1;E045,13_EnhA1;E046,15_EnhAF;E047,13_EnhA1;E048,13_EnhA1;E050,15_EnhAF;E051,18_EnhAc;E061,18_EnhAc;E062,14_EnhA2;E078,17_EnhW2;E093,13_EnhA1;E112,14_EnhA2;E115,13_EnhA1;E116,15_EnhAF;E123,17…	E004,H3K4me1_Enh;E007,H3K4me1_Enh;E011,H3K4me1_Enh;E026,H3K4me1_Enh;E027,H3K4me1_Enh;E033,H3K4me1_Enh;E034,H3K4me1_Enh;E036,H3K4me1_Enh;E037,H3K4me1_Enh;E038,H3K4me1_Enh;E039,H3K4me1_Enh;E040,H3K4me1_Enh;E041,H3K4me1_Enh;E042,H3K4me1_Enh;E043,H3K4me1_Enh;E044,H3K4me1_Enh;E045,H3K4me1_Enh;E046,H3K4me1_Enh;E047,H3K4me1_Enh;E048,H3K4me1_Enh;E049,H3K4me1_Enh;E050,H3K4me1_Enh;E051,H3K4me1_Enh;E058,H3K…	E033;E034;E093	.	Westra2013,Whole_Blood,CD28,5.8297033840092906E-5;Westra2013,Whole_Blood,ICOS,4.4498483374474183E-8	.	.	RXRA_disc5	ENSG00000163600.8	ICOS	5	2368	NM_012092	ICOS	5	2367	.	rs11571306
2	203935403	0	0	0	rs11571305	G	A	0.53	0.24	0.43	0.19	0	0	E033,7_Enh;E034,7_Enh;E037,7_Enh;E038,7_Enh;E039,7_Enh;E040,7_Enh;E041,2_TssAFlnk;E042,3_TxFlnk;E043,7_Enh;E044,2_TssAFlnk;E045,2_TssAFlnk;E046,7_Enh;E047,7_Enh;E048,7_Enh;E093,7_Enh;E112,7_Enh;E115,7_Enh	E029,17_EnhW2;E030,17_EnhW2;E031,15_EnhAF;E032,15_EnhAF;E033,13_EnhA1;E034,3_PromD1;E035,18_EnhAc;E036,15_EnhAF;E037,3_PromD1;E038,13_EnhA1;E039,9_TxReg;E040,9_TxReg;E041,9_TxReg;E042,9_TxReg;E043,9_TxReg;E044,13_EnhA1;E045,13_EnhA1;E046,15_EnhAF;E047,13_EnhA1;E048,14_EnhA2;E050,15_EnhAF;E062,15_EnhAF;E079,17_EnhW2;E093,9_TxReg;E101,17_EnhW2;E106,17_EnhW2;E109,17_EnhW2;E112,15_EnhAF;E115,13_EnhA1…	E005,H3K4me1_Enh;E007,H3K4me1_Enh;E033,H3K4me1_Enh;E034,H3K4me1_Enh;E036,H3K4me1_Enh;E037,H3K4me1_Enh;E038,H3K4me1_Enh;E039,H3K4me1_Enh;E040,H3K4me1_Enh;E041,H3K4me1_Enh;E042,H3K4me1_Enh;E043,H3K4me1_Enh;E044,H3K4me1_Enh;E045,H3K4me1_Enh;E046,H3K4me1_Enh;E047,H3K4me1_Enh;E048,H3K4me1_Enh;E051,H3K4me1_Enh;E059,H3K4me1_Enh;E061,H3K4me1_Enh;E062,H3K4me1_Enh;E076,H3K4me1_Enh;E093,H3K4me1_Enh;E094,H3K…	E034	.	.	.	.	NF-kappaB_disc1;NF-kappaB_known6	ENSG00000163600.8	ICOS	5	1344	NM_012092	ICOS	5	1343	.	rs11571305
2	203936122	0	0	0	rs11883722	G	A	0.53	0.24	0.43	0.19	0	0	E033,2_TssAFlnk;E034,7_Enh;E036,7_Enh;E037,7_Enh;E038,7_Enh;E039,2_TssAFlnk;E040,7_Enh;E041,2_TssAFlnk;E042,3_TxFlnk;E043,7_Enh;E044,2_TssAFlnk;E045,7_Enh;E046,7_Enh;E047,7_Enh;E048,7_Enh;E061,7_Enh;E093,7_Enh;E112,7_Enh;E115,2_TssAFlnk	E030,17_EnhW2;E031,17_EnhW2;E032,15_EnhAF;E033,14_EnhA2;E034,13_EnhA1;E035,18_EnhAc;E036,17_EnhW2;E037,14_EnhA2;E038,14_EnhA2;E039,13_EnhA1;E040,14_EnhA2;E041,9_TxReg;E042,9_TxReg;E043,14_EnhA2;E044,13_EnhA1;E045,13_EnhA1;E046,15_EnhAF;E047,14_EnhA2;E048,14_EnhA2;E050,18_EnhAc;E062,15_EnhAF;E093,14_EnhA2;E112,15_EnhAF;E115,13_EnhA1;E116,16_EnhW1;E123,17_EnhW2	E007,H3K9ac_Pro;E038,H3K9ac_Pro;E062,H3K9ac_Pro;E077,H3K9ac_Pro;E101,H3K9ac_Pro;E115,H3K9ac_Pro;E033,H3K4me1_Enh;E034,H3K4me1_Enh;E036,H3K4me1_Enh;E037,H3K4me1_Enh;E038,H3K4me1_Enh;E039,H3K4me1_Enh;E040,H3K4me1_Enh;E041,H3K4me1_Enh;E042,H3K4me1_Enh;E043,H3K4me1_Enh;E044,H3K4me1_Enh;E045,H3K4me1_Enh;E046,H3K4me1_Enh;E047,H3K4me1_Enh;E048,H3K4me1_Enh;E050,H3K4me1_Enh;E059,H3K4me1_Enh;E061,H3K4me1_E…		.	Westra2013,Whole_Blood,CD28,1.4856857988961074E-5;Westra2013,Whole_Blood,ICOS,1.6215029015000972E-7	.	.	CCNT2_disc2;MZF1::1-4_3	ENSG00000163600.8	ICOS	5	625	NM_012092	ICOS	5	624	.	rs11883722
2	203937855	0	0	0	rs4675374	T	C	0.26	0.73	0.57	0.79	0	0	E031,1_TssA;E033,1_TssA;E034,1_TssA;E037,1_TssA;E038,1_TssA;E039,1_TssA;E040,1_TssA;E041,1_TssA;E042,3_TxFlnk;E043,1_TssA;E044,1_TssA;E045,1_TssA;E046,1_TssA;E047,1_TssA;E048,1_TssA;E062,1_TssA;E077,1_TssA;E093,1_TssA;E101,1_TssA;E106,1_TssA;E112,1_TssA;E115,1_TssA	E029,22_PromP;E030,22_PromP;E031,22_PromP;E032,22_PromP;E033,4_PromD2;E034,4_PromD2;E035,22_PromP;E036,4_PromD2;E037,3_PromD1;E038,4_PromD2;E039,9_TxReg;E040,4_PromD2;E041,9_TxReg;E042,9_TxReg;E043,4_PromD2;E044,9_TxReg;E045,9_TxReg;E046,22_PromP;E047,4_PromD2;E048,4_PromD2;E050,22_PromP;E051,22_PromP;E062,4_PromD2;E077,22_PromP;E084,22_PromP;E093,4_PromD2;E101,22_PromP;E106,22_PromP;E109,22_Prom…	E021,H3K27ac_Enh;E034,H3K27ac_Enh;E037,H3K27ac_Enh;E038,H3K27ac_Enh;E039,H3K27ac_Enh;E040,H3K27ac_Enh;E041,H3K27ac_Enh;E042,H3K27ac_Enh;E043,H3K27ac_Enh;E044,H3K27ac_Enh;E045,H3K27ac_Enh;E046,H3K27ac_Enh;E047,H3K27ac_Enh;E048,H3K27ac_Enh;E062,H3K27ac_Enh;E075,H3K27ac_Enh;E078,H3K27ac_Enh;E093,H3K27ac_Enh;E101,H3K27ac_Enh;E102,H3K27ac_Enh;E106,H3K27ac_Enh;E112,H3K27ac_Enh;E113,H3K27ac_Enh;E115,H3K…		.	Westra2013,Whole_Blood,CD28,1.681967831016783E-5;Westra2013,Whole_Blood,ICOS,1.516045733031604E-7	20190752,Celiac disease,6E-9	21886157,Serum concentration of bradykinin des-arg(9),3.80E-04	STAT_disc4;TEF-1_2	ENSG00000163600.8	ICOS	0	0	NM_012092	ICOS	0	0	INT	rs4675374
2	203939771	0	0	0	rs10932031	T	C	0.27	0.73	0.57	0.79	0	0			E001,H3K4me1_Enh;E002,H3K4me1_Enh;E003,H3K4me1_Enh;E015,H3K4me1_Enh;E016,H3K4me1_Enh;E018,H3K4me1_Enh;E024,H3K4me1_Enh;E030,H3K4me1_Enh;E033,H3K4me1_Enh;E034,H3K4me1_Enh;E036,H3K4me1_Enh;E037,H3K4me1_Enh;E038,H3K4me1_Enh;E039,H3K4me1_Enh;E040,H3K4me1_Enh;E043,H3K4me1_Enh;E044,H3K4me1_Enh;E045,H3K4me1_Enh;E046,H3K4me1_Enh;E047,H3K4me1_Enh;E048,H3K4me1_Enh;E061,H3K4me1_Enh;E062,H3K4me1_Enh;E093,H3K…	E034;E093	.	Westra2013,Whole_Blood,CD28,9.870090125066556E-6;Westra2013,Whole_Blood,ICOS,1.4834652637876052E-7	.	.	ERalpha-a_disc2;FXR_3;HNF4_known1;LRH1;Pax-6_2;RXRA_disc1;RXRA_known1;SF1;Smad4;T3R;TCF12_disc5;VDR_2;ZID	ENSG00000163600.8	ICOS	0	0	NM_012092	ICOS	0	0	INT	rs10932031
2	203942932	0	0	0	rs7594065	T	C	0.23	0.71	0.67	0.77	0	0	E033,1_TssA;E037,7_Enh;E038,7_Enh;E039,7_Enh;E040,7_Enh;E041,3_TxFlnk;E042,3_TxFlnk;E043,2_TssAFlnk;E044,7_Enh;E047,7_Enh;E048,7_Enh;E115,6_EnhG	E033,12_TxEnhW;E034,12_TxEnhW;E037,4_PromD2;E038,4_PromD2;E039,4_PromD2;E040,4_PromD2;E041,9_TxReg;E042,9_TxReg;E043,4_PromD2;E044,4_PromD2;E045,4_PromD2;E047,4_PromD2;E048,4_PromD2;E062,17_EnhW2;E115,18_EnhAc;E116,22_PromP	E033,H3K4me1_Enh;E037,H3K4me1_Enh;E038,H3K4me1_Enh;E039,H3K4me1_Enh;E040,H3K4me1_Enh;E041,H3K4me1_Enh;E042,H3K4me1_Enh;E043,H3K4me1_Enh;E044,H3K4me1_Enh;E045,H3K4me1_Enh;E047,H3K4me1_Enh;E048,H3K4me1_Enh;E057,H3K4me1_Enh;E063,H3K4me1_Enh;E115,H3K4me1_Enh;E033,H3K4me3_Pro;E037,H3K4me3_Pro;E038,H3K4me3_Pro;E039,H3K4me3_Pro;E040,H3K4me3_Pro;E041,H3K4me3_Pro;E042,H3K4me3_Pro;E043,H3K4me3_Pro;E044,H3K…		.	.	.	.	CEBPB_known1;CEBPB_known5	ENSG00000163600.8	ICOS	0	0	NM_012092	ICOS	0	0	INT	rs7594065
2	203943115	0	0	0	rs7583090	G	A	0.23	0.71	0.57	0.78	0	0	E033,7_Enh;E037,7_Enh;E038,7_Enh;E039,7_Enh;E040,7_Enh;E041,3_TxFlnk;E042,3_TxFlnk;E043,7_Enh;E044,7_Enh;E047,7_Enh;E048,7_Enh;E115,6_EnhG	E033,12_TxEnhW;E034,12_TxEnhW;E037,4_PromD2;E038,4_PromD2;E039,4_PromD2;E040,4_PromD2;E041,9_TxReg;E042,9_TxReg;E043,4_PromD2;E044,4_PromD2;E045,4_PromD2;E047,12_TxEnhW;E048,4_PromD2;E062,17_EnhW2;E115,18_EnhAc;E116,22_PromP	E033,H3K4me1_Enh;E037,H3K4me1_Enh;E038,H3K4me1_Enh;E039,H3K4me1_Enh;E040,H3K4me1_Enh;E041,H3K4me1_Enh;E042,H3K4me1_Enh;E043,H3K4me1_Enh;E044,H3K4me1_Enh;E045,H3K4me1_Enh;E047,H3K4me1_Enh;E048,H3K4me1_Enh;E057,H3K4me1_Enh;E063,H3K4me1_Enh;E115,H3K4me1_Enh;E033,H3K4me3_Pro;E037,H3K4me3_Pro;E038,H3K4me3_Pro;E039,H3K4me3_Pro;E040,H3K4me3_Pro;E041,H3K4me3_Pro;E042,H3K4me3_Pro;E043,H3K4me3_Pro;E044,H3K…		.	.	.	.	CHX10;Gbx2;Hoxa5_1;Hoxb3;Isx;Lhx4;Lhx8;Msx2;Nkx1-1;Pax-5_known1	ENSG00000163600.8	ICOS	0	0	NM_012092	ICOS	0	0	INT	rs7583090
2	203943632	0	0	0	rs10804133	C	T	0.2	0.71	0.67	0.78	0	0			E028,H3K4me1_Enh;E033,H3K4me1_Enh;E034,H3K4me1_Enh;E037,H3K4me1_Enh;E038,H3K4me1_Enh;E039,H3K4me1_Enh;E040,H3K4me1_Enh;E041,H3K4me1_Enh;E042,H3K4me1_Enh;E043,H3K4me1_Enh;E044,H3K4me1_Enh;E045,H3K4me1_Enh;E047,H3K4me1_Enh;E048,H3K4me1_Enh;E057,H3K4me1_Enh;E058,H3K4me1_Enh;E063,H3K4me1_Enh;E079,H3K4me1_Enh;E093,H3K4me1_Enh;E115,H3K4me1_Enh;E119,H3K4me1_Enh;E127,H3K4me1_Enh;E033,H3K4me3_Pro;E037,H3K…	E003;E057	GM12872,CTCF,UW,None;GM12873,CTCF,UW,None;H1-hESC,CTCF,Broad,None;H1-hESC,CTCF,HudsonAlpha,None;H1-hESC,RAD21,HudsonAlpha,None	.	.	.	BDP1_disc1;CEBPB_disc2;Ets_known8;Foxp1;NF-I_1;NF-I_2;TLX1::NFIC;ZBTB33_known1	ENSG00000163600.8	ICOS	0	0	NM_012092	ICOS	0	0	INT	rs10804133
2	203945050	0	0	0	rs10578138	TTG	T	0.2	0.72	0.68	0.78	0	0			E033,H3K4me1_Enh;E034,H3K4me1_Enh;E037,H3K4me1_Enh;E038,H3K4me1_Enh;E039,H3K4me1_Enh;E040,H3K4me1_Enh;E041,H3K4me1_Enh;E042,H3K4me1_Enh;E043,H3K4me1_Enh;E044,H3K4me1_Enh;E045,H3K4me1_Enh;E047,H3K4me1_Enh;E048,H3K4me1_Enh;E062,H3K4me1_Enh;E115,H3K4me1_Enh;E033,H3K4me3_Pro;E037,H3K4me3_Pro;E039,H3K4me3_Pro;E040,H3K4me3_Pro;E041,H3K4me3_Pro;E042,H3K4me3_Pro;E043,H3K4me3_Pro;E044,H3K4me3_Pro;E045,H3K…		.	.	.	.	Cdc5;Hand1_1;Hand1_2;TATA_known1	ENSG00000163600.8	ICOS	0	0	NM_012092	ICOS	0	0	INT	rs10578138
2	203945054	0	0	0	rs200017779	GTC	G	0.2	0.7	0.64	0.76	0	0	E033,6_EnhG;E034,6_EnhG;E037,7_Enh;E038,7_Enh;E039,7_Enh;E040,7_Enh;E041,3_TxFlnk;E042,3_TxFlnk;E043,7_Enh;E044,6_EnhG;E047,7_Enh;E048,7_Enh;E115,3_TxFlnk	E031,17_EnhW2;E032,17_EnhW2;E033,4_PromD2;E034,12_TxEnhW;E037,4_PromD2;E038,10_TxEnh5;E039,4_PromD2;E040,4_PromD2;E041,9_TxReg;E042,9_TxReg;E043,4_PromD2;E044,4_PromD2;E045,4_PromD2;E046,17_EnhW2;E047,10_TxEnh5;E048,4_PromD2;E050,17_EnhW2;E062,12_TxEnhW;E115,14_EnhA2;E116,22_PromP	E033,H3K4me1_Enh;E034,H3K4me1_Enh;E037,H3K4me1_Enh;E038,H3K4me1_Enh;E039,H3K4me1_Enh;E040,H3K4me1_Enh;E041,H3K4me1_Enh;E042,H3K4me1_Enh;E043,H3K4me1_Enh;E044,H3K4me1_Enh;E045,H3K4me1_Enh;E047,H3K4me1_Enh;E048,H3K4me1_Enh;E062,H3K4me1_Enh;E115,H3K4me1_Enh;E033,H3K4me3_Pro;E037,H3K4me3_Pro;E039,H3K4me3_Pro;E040,H3K4me3_Pro;E041,H3K4me3_Pro;E042,H3K4me3_Pro;E043,H3K4me3_Pro;E044,H3K4me3_Pro;E045,H3K…		.	.	.	.	Cdc5;Hand1_1;Hand1_2;TATA_known1	ENSG00000163600.8	ICOS	0	0	NM_012092	ICOS	0	0	INT	rs200017779
2	203946900	0	0	0	rs4522587	G	C	0.2	0.72	0.68	0.78	1	1	E033,7_Enh;E034,7_Enh;E037,2_TssAFlnk;E038,7_Enh;E039,7_Enh;E040,7_Enh;E041,3_TxFlnk;E042,3_TxFlnk;E043,7_Enh;E044,6_EnhG;E045,7_Enh;E047,7_Enh;E048,7_Enh;E093,7_Enh;E115,7_Enh	E030,17_EnhW2;E031,17_EnhW2;E032,17_EnhW2;E033,4_PromD2;E034,12_TxEnhW;E037,9_TxReg;E038,10_TxEnh5;E039,4_PromD2;E040,4_PromD2;E041,9_TxReg;E042,9_TxReg;E043,4_PromD2;E044,9_TxReg;E045,4_PromD2;E046,17_EnhW2;E047,15_EnhAF;E048,10_TxEnh5;E050,17_EnhW2;E062,17_EnhW2;E093,12_TxEnhW;E112,17_EnhW2;E115,14_EnhA2;E116,17_EnhW2;E123,17_EnhW2	E012,H3K4me1_Enh;E033,H3K4me1_Enh;E034,H3K4me1_Enh;E037,H3K4me1_Enh;E038,H3K4me1_Enh;E039,H3K4me1_Enh;E040,H3K4me1_Enh;E041,H3K4me1_Enh;E042,H3K4me1_Enh;E043,H3K4me1_Enh;E044,H3K4me1_Enh;E045,H3K4me1_Enh;E047,H3K4me1_Enh;E048,H3K4me1_Enh;E061,H3K4me1_Enh;E062,H3K4me1_Enh;E093,H3K4me1_Enh;E112,H3K4me1_Enh;E115,H3K4me1_Enh;E033,H3K4me3_Pro;E037,H3K4me3_Pro;E038,H3K4me3_Pro;E039,H3K4me3_Pro;E040,H3K…	E034	.	Westra2013,Whole_Blood,CD28,7.0756521098551E-6;Westra2013,Whole_Blood,ICOS,2.1279295450314862E-7	.	.	PEBP	ENSG00000163600.8	ICOS	0	0	NM_012092	ICOS	0	0	INT	rs4522587
2	203948270	0	0	0	rs10932034	A	G	0.21	0.72	0.68	0.78	0	0			E033,H3K4me1_Enh;E034,H3K4me1_Enh;E037,H3K4me1_Enh;E038,H3K4me1_Enh;E039,H3K4me1_Enh;E040,H3K4me1_Enh;E041,H3K4me1_Enh;E042,H3K4me1_Enh;E043,H3K4me1_Enh;E044,H3K4me1_Enh;E045,H3K4me1_Enh;E047,H3K4me1_Enh;E048,H3K4me1_Enh;E061,H3K4me1_Enh;E062,H3K4me1_Enh;E093,H3K4me1_Enh;E109,H3K4me1_Enh;E112,H3K4me1_Enh;E115,H3K4me1_Enh;E033,H3K4me3_Pro;E037,H3K4me3_Pro;E038,H3K4me3_Pro;E039,H3K4me3_Pro;E040,H3K…		.	Westra2013,Whole_Blood,CD28,6.9569947165612325E-6;Westra2013,Whole_Blood,ICOS,2.635592802914751E-7	.	21572414,3-Hydroxyisovalerate:Ethanolamine,1.8E-05	Hoxa5_1	ENSG00000163600.8	ICOS	0	0	NM_012092	ICOS	0	0	INT	rs10932034
2	203949953	0	0	0	rs4675377	C	T	0.19	0.71	0.74	0.78	0	0	E033,2_TssAFlnk;E034,7_Enh;E037,7_Enh;E038,7_Enh;E039,7_Enh;E040,7_Enh;E041,3_TxFlnk;E042,3_TxFlnk;E043,7_Enh;E044,7_Enh;E045,7_Enh;E046,7_Enh;E047,7_Enh;E048,7_Enh;E093,6_EnhG;E112,7_Enh;E115,2_TssAFlnk	E031,17_EnhW2;E032,17_EnhW2;E033,4_PromD2;E034,10_TxEnh5;E037,9_TxReg;E038,4_PromD2;E039,4_PromD2;E040,9_TxReg;E041,9_TxReg;E042,9_TxReg;E043,4_PromD2;E044,9_TxReg;E045,9_TxReg;E046,15_EnhAF;E047,15_EnhAF;E048,4_PromD2;E050,17_EnhW2;E062,15_EnhAF;E093,12_TxEnhW;E112,12_TxEnhW;E115,13_EnhA1;E116,17_EnhW2;E123,17_EnhW2	E011,H3K4me1_Enh;E026,H3K4me1_Enh;E028,H3K4me1_Enh;E033,H3K4me1_Enh;E034,H3K4me1_Enh;E037,H3K4me1_Enh;E038,H3K4me1_Enh;E039,H3K4me1_Enh;E040,H3K4me1_Enh;E041,H3K4me1_Enh;E042,H3K4me1_Enh;E043,H3K4me1_Enh;E044,H3K4me1_Enh;E045,H3K4me1_Enh;E046,H3K4me1_Enh;E047,H3K4me1_Enh;E048,H3K4me1_Enh;E061,H3K4me1_Enh;E062,H3K4me1_Enh;E093,H3K4me1_Enh;E112,H3K4me1_Enh;E115,H3K4me1_Enh;E116,H3K4me1_Enh;E119,H3K…		.	Westra2013,Whole_Blood,CD28,6.125805970668175E-6;Westra2013,Whole_Blood,ICOS,2.897421786050172E-7	.	21886157,Serum concentration of bradykinin des-arg(9),7.10E-05	.	ENSG00000163600.8	ICOS	0	0	NM_012092	ICOS	0	0	INT	rs4675377
9	28405312	0	0	0	rs10968564	T	C	0.13	0.08	0.23	0.1	1	1					.	.	.	.	AP-3	ENSG00000174482.5	LINGO2	0	0	NM_152570	LINGO2	0	0	INT	rs10968564
9	28405325	0	0	0	rs10812809	G	C	0.13	0.08	0.23	0.1	0	0					.	.	.	.	.	ENSG00000174482.5	LINGO2	0	0	NM_152570	LINGO2	0	0	INT	rs10812809
9	28410796	0	0	0	rs10968571	C	G	0.29	0.11	0.23	0.09	0	0			E001,H3K4me1_Enh;E011,H3K4me1_Enh;E012,H3K4me1_Enh;E023,H3K4me1_Enh;E068,H3K4me1_Enh;E071,H3K4me1_Enh;E076,H3K4me1_Enh;E087,H3K4me1_Enh;E088,H3K4me1_Enh;E097,H3K4me1_Enh;E008,H3K27ac_Enh;E011,H3K27ac_Enh;E093,H3K27ac_Enh;E016,H3K9ac_Pro;E113,H3K4me3_Pro		HeLa-S3,CEBPB,Stanford,None;HeLa-S3,P300,Stanford,None	.	.	.	CDP_7;En-1_1;Mef2_known1	ENSG00000174482.5	LINGO2	0	0	NM_152570	LINGO2	0	0	INT	rs10968571
9	28412467	0	0	0	rs10968573	G	C	0.29	0.11	0.23	0.09	0	0			E011,H3K27ac_Enh;E012,H3K4me1_Enh		.	.	.	.	Irf_known3;Irf_known7;Irf_known9;Pou2f2_known2;SIX5_disc2;Znf143_disc1	ENSG00000174482.5	LINGO2	0	0	NM_152570	LINGO2	0	0	INT	rs10968573
9	28413317	0	0	0	rs10968574	T	C	0.29	0.11	0.23	0.09	0	0			E009,H3K4me1_Enh;E012,H3K4me1_Enh;E016,H3K4me1_Enh		.	.	.	.	CTCF_disc1;FAC1;Irf_known3;Irf_known9;Rad21_disc1;THAP1_disc1;YY1_disc1;YY1_known2	ENSG00000174482.5	LINGO2	0	0	NM_152570	LINGO2	0	0	INT	rs10968574
9	28413510	0	0	0	rs56798428	G	A	0.29	0.11	0.23	0.09	0	0	E012,7_Enh		E009,H3K4me1_Enh;E012,H3K4me1_Enh;E016,H3K4me1_Enh		.	.	.	.	.	ENSG00000174482.5	LINGO2	0	0	NM_152570	LINGO2	0	0	INT	rs56798428
9	28414245	0	0	0	rs11791730	G	A	0.29	0.11	0.23	0.09	0	0			E012,H3K4me1_Enh		.	.	.	.	Hoxa10;Mef2_disc2	ENSG00000174482.5	LINGO2	0	0	NM_152570	LINGO2	0	0	INT	rs11791730
9	28416443	0	0	0	rs28683620	G	A	0.15	0.09	0.23	0.09	1	1			E009,H3K4me1_Enh;E010,H3K4me1_Enh;E012,H3K27ac_Enh		.	.	.	.	HP1-site-factor	ENSG00000174482.5	LINGO2	0	0	NM_152570	LINGO2	0	0	INT	rs28683620
		0	0	0	rs148545007	GAT	G	0.29	0.11	0.23	0.09	1	1			E009,H3K4me1_Enh;E010,H3K4me1_Enh;E012,H3K27ac_Enh		.	.	.	.	Barx1;Barx2;Dbx1;Dbx2;HNF1_6;Hoxb7;Hoxd8;Isl2;Lhx3_1;Lhx3_2;Msx-1_2;Nkx6-1_3;Nkx6-2;Phox2a;Pou2f2_known4;Pou3f4;Pou4f3;Pou6f1_1	ENSG00000174482.5	LINGO2	0	0	NM_152570	LINGO2	0	0	INT	rs148545007
9	28417987	0	0	0	rs10123139	C	G	0.17	0.09	0.23	0.09	0	0					.	.	.	.	Nkx2_1;RXRA_known2	ENSG00000174482.5	LINGO2	0	0	NM_152570	LINGO2	0	0	INT	rs10123139
9	28419195	0	0	0	rs2183826	A	G	0.18	0.1	0.23	0.09	0	0					.	.	.	.	Ik-2_2;Pax-4_4	ENSG00000174482.5	LINGO2	0	0	NM_152570	LINGO2	0	0	INT	rs2183826
9	28419767	0	0	0	rs7030096	C	A	0.18	0.09	0.23	0.09	0	0					.	.	.	.	DMRT2;DMRT3;DMRT5;Foxa_disc2;Mef2_disc1;Mef2_known5;NF-I_2	ENSG00000174482.5	LINGO2	0	0	NM_152570	LINGO2	0	0	INT	rs7030096
9	28421207	0	0	0	rs10812815	A	G	0.18	0.09	0.23	0.09	0	0					.	.	.	.	Cphx;Foxp1;HNF1_7	ENSG00000174482.5	LINGO2	0	0	NM_152570	LINGO2	0	0	INT	rs10812815
9	28421252	0	0	0	rs10812816	A	C	0.18	0.1	0.23	0.09	0	0					.	.	.	.	Foxa_known4;Foxp1;SIX5_disc4	ENSG00000174482.5	LINGO2	0	0	NM_152570	LINGO2	0	0	INT	rs10812816
9	28422501	0	0	0	rs59889126	TA	T	0.18	0.1	0.22	0.09	0	0					.	.	.	.	AP-1_disc4;Foxp1;GATA_known8;HDAC2_disc6;HNF1_7;Irf_disc3;Irf_known1;Irf_known9;Nanog_disc2;STAT_disc3;TATA_disc7;Zfp105	ENSG00000174482.5	LINGO2	0	0	NM_152570	LINGO2	0	0	INT	rs59889126
9	28422660	0	0	0	rs10126008	T	C	0.18	0.1	0.22	0.09	0	0			E018,H3K4me1_Enh		.	.	.	.	.	ENSG00000174482.5	LINGO2	0	0	NM_152570	LINGO2	0	0	INT	rs10126008
9	28423195	0	0	0	rs57371504	T	C	0.18	0.09	0.22	0.09	0	0					.	.	.	.	.	ENSG00000174482.5	LINGO2	0	0	NM_152570	LINGO2	0	0	INT	rs57371504
9	28423210	0	0	0	rs58544246	T	A	0.18	0.1	0.22	0.09	0	0					.	.	.	.	Ncx_2;TATA_known1	ENSG00000174482.5	LINGO2	0	0	NM_152570	LINGO2	0	0	INT	rs58544246
9	28423278	0	0	0	rs28661027	A	T	0.18	0.1	0.22	0.09	0	0					.	.	.	.	SIX5_disc4	ENSG00000174482.5	LINGO2	0	0	NM_152570	LINGO2	0	0	INT	rs28661027
9	28423283	0	0	0	rs58715159	A	G	0.18	0.1	0.22	0.09	0	0					.	.	.	.	BAF155_disc2;SIX5_disc1;SIX5_disc4;Smad_1;Znf143_disc2	ENSG00000174482.5	LINGO2	0	0	NM_152570	LINGO2	0	0	INT	rs58715159
9	28425253	0	0	0	rs10119135	A	T	0.17	0.1	0.23	0.09	0	0					.	.	.	.	Arid5a;Dbx1;Foxa_known1;Foxa_known2;Foxa_known4;Foxi1;Foxj1_1;Foxj2_1;Foxp1;HNF1_7;Irx;Ncx_2;Nkx6-2;Pou3f2_2;TATA_known1	ENSG00000174482.5	LINGO2	0	0	NM_152570	LINGO2	0	0	INT	rs10119135
9	28425329	0	0	0	rs59253217	G	A,T	0.29	0.1	0.18	0.09	0	0					.	.	.	.	.	ENSG00000174482.5	LINGO2	0	0	NM_152570	LINGO2	0	0	INT	rs59253217
9	28425660	0	0	0	rs10125375	C	A	0.3	0.12	0.23	0.09	0	0				E093	.	.	.	.	Hdx;Hoxa10;Hoxb9;STAT_known1;STAT_known2	ENSG00000174482.5	LINGO2	0	0	NM_152570	LINGO2	0	0	INT	rs10125375
9	28425714	0	0	0	rs10125451	G	A	0.3	0.12	0.23	0.09	0	0					.	.	.	.	Evi-1_2;Evi-1_3;GATA_known1;GATA_known2;GATA_known4;Gfi1_1	ENSG00000174482.5	LINGO2	0	0	NM_152570	LINGO2	0	0	INT	rs10125451
9	28425831	0	0	0	rs10125468	G	C	0.3	0.12	0.23	0.09	1	0					.	.	.	.	GR_disc4;Irf_known10;TATA_disc1;YY1_disc1;YY1_known2;YY1_known3	ENSG00000174482.5	LINGO2	0	0	NM_152570	LINGO2	0	0	INT	rs10125468
9	28426079	0	0	0	rs10968587	C	A	0.18	0.1	0.23	0.09	1	1					.	.	.	.	Nkx2_11;Nkx2_4;Nkx2_6;Nkx3_3;Nkx3_4	ENSG00000174482.5	LINGO2	0	0	NM_152570	LINGO2	0	0	INT	rs10968587
9	28426936	0	0	0	rs201573795	G	GAA	0.18	0.1	0.23	0.09	0	0			E087,H3K4me1_Enh		.	.	.	.	Arid3a_2;Arid5a;Dbx1;Evi-1_4;Foxl1_1;Foxo_3;Foxp1;HNF1_1;HNF1_3;HNF1_6;HNF1_7;Hoxb13;Hoxc6;Hoxd8;Hsf_known3;Ncx_2;Pbx-1_1;Pou1f1_2;Pou2f2_known2;Pou2f2_known5;Pou2f2_known8;Pou3f3;Pou4f3;STAT_disc1;Sox_19;TATA_known1;Zfp105	ENSG00000174482.5	LINGO2	0	0	NM_152570	LINGO2	0	0	INT	rs201573795
9	28426937	0	0	0	rs10117301	T	A	0.18	0.1	0.23	0.09	0	0			E087,H3K4me1_Enh		.	.	.	.	Evi-1_4;Foxp1;GATA_known1;HNF1_7;Hoxb13;Pou1f1_2;Pou2f2_known2;STAT_disc1;STAT_known7;Zfp105	ENSG00000174482.5	LINGO2	0	0	NM_152570	LINGO2	0	0	INT	rs10117301
9	28426940	0	0	0	rs10117302	T	A	0.18	0.1	0.23	0.09	0	0			E087,H3K4me1_Enh		.	.	.	.	Cdx;Dbx1;Evi-1_4;Foxi1;Foxl1_1;Foxo_3;Foxp1;HNF1_7;Hoxc6;Ncx_2;Nkx3_1;Nkx3_2;Pou1f1_2;Pou2f2_known8;Pou4f3;TATA_known1;Zfp105	ENSG00000174482.5	LINGO2	0	0	NM_152570	LINGO2	0	0	INT	rs10117302
9	28427028	0	0	0	rs10114788	G	T	0.18	0.1	0.23	0.09	0	0			E087,H3K4me1_Enh		.	.	.	.	Nrf1_known2	ENSG00000174482.5	LINGO2	0	0	NM_152570	LINGO2	0	0	INT	rs10114788
9	28427211	0	0	0	rs1543672	T	C	0.18	0.1	0.23	0.09	0	0			E087,H3K4me1_Enh		.	.	.	.	.	ENSG00000174482.5	LINGO2	0	0	NM_152570	LINGO2	0	0	INT	rs1543672
9	28427659	0	0	0	rs9298895	C	T	0.18	0.1	0.23	0.09	0	0			E087,H3K4me1_Enh		.	.	.	.	Hoxa9	ENSG00000174482.5	LINGO2	0	0	NM_152570	LINGO2	0	0	INT	rs9298895
9	28427924	0	0	0	rs10491889	A	G	0.18	0.1	0.23	0.09	0	0			E087,H3K4me1_Enh		.	.	.	.	AP-3	ENSG00000174482.5	LINGO2	0	0	NM_152570	LINGO2	0	0	INT	rs10491889
9	28428034	0	0	0	rs10968588	G	A	0.18	0.1	0.22	0.09	0	0			E087,H3K4me1_Enh		.	.	.	.	HDAC2_disc3;Mtf1_1;NRSF_known2;NRSF_known3	ENSG00000174482.5	LINGO2	0	0	NM_152570	LINGO2	0	0	INT	rs10968588
9	28428148	0	0	0	rs10968589	T	C	0.18	0.1	0.22	0.09	1	1			E048,H3K27ac_Enh;E087,H3K4me1_Enh		.	.	.	.	.	ENSG00000174482.5	LINGO2	0	0	NM_152570	LINGO2	0	0	INT	rs10968589
9	28428224	0	0	0	rs10968590	G	A	0.18	0.1	0.22	0.09	1	1			E048,H3K27ac_Enh;E087,H3K4me1_Enh		.	.	.	.	Irf_disc3;Irf_known3;TAL1_known1;TAL1_known2;TATA_known4	ENSG00000174482.5	LINGO2	0	0	NM_152570	LINGO2	0	0	INT	rs10968590
		0	0	0	rs60032988	T	TA	NA	NA	NA	NA	0	0			E027,H3K9ac_Pro;E048,H3K27ac_Enh;E076,H3K4me1_Enh;E087,H3K4me1_Enh;E103,H3K4me1_Enh		.	.	.	.	Foxc1_2;Gfi1_1;Gfi1b	ENSG00000174482.5	LINGO2	0	0	NM_152570	LINGO2	0	0	INT	rs60032988
9	28428868	0	0	0	rs10968591	T	C	0.18	0.1	0.22	0.09	0	0			E048,H3K27ac_Enh;E076,H3K4me1_Enh;E087,H3K4me1_Enh;E103,H3K4me1_Enh		.	.	.	.	PLZF;Pou2f2_disc1;Pou2f2_known1;Pou2f2_known10;Pou2f2_known7	ENSG00000174482.5	LINGO2	0	0	NM_152570	LINGO2	0	0	INT	rs10968591
9	28428937	0	0	0	rs10812819	C	T	0.18	0.1	0.22	0.09	0	0			E048,H3K27ac_Enh;E076,H3K4me1_Enh;E087,H3K4me1_Enh;E103,H3K4me1_Enh		.	.	.	.	HDAC2_disc5	ENSG00000174482.5	LINGO2	0	0	NM_152570	LINGO2	0	0	INT	rs10812819
9	28428965	0	0	0	rs10812820	T	A	0.18	0.1	0.22	0.09	0	0			E048,H3K27ac_Enh;E076,H3K4me1_Enh;E087,H3K4me1_Enh;E103,H3K4me1_Enh		.	.	.	.	GR_known9;Irf_known4	ENSG00000174482.5	LINGO2	0	0	NM_152570	LINGO2	0	0	INT	rs10812820
9	28429064	0	0	0	rs4329357	T	C	0.18	0.1	0.22	0.09	1	0			E048,H3K27ac_Enh;E076,H3K4me1_Enh;E087,H3K4me1_Enh;E103,H3K4me1_Enh		.	.	.	.	Bsx;CEBPD;Myc_disc5;Sox_2;p300_disc2	ENSG00000174482.5	LINGO2	0	0	NM_152570	LINGO2	0	0	INT	rs4329357
9	28429126	0	0	0	rs4407982	A	G	0.18	0.1	0.22	0.09	1	1			E048,H3K27ac_Enh;E076,H3K4me1_Enh;E087,H3K4me1_Enh;E103,H3K4me1_Enh		.	.	.	.	HNF1_1;Lhx3_2;Msx-1_1	ENSG00000174482.5	LINGO2	0	0	NM_152570	LINGO2	0	0	INT	rs4407982
9	28429275	0	0	0	rs4329358	T	G	0.18	0.1	0.22	0.09	0	0			E048,H3K27ac_Enh;E087,H3K4me1_Enh		.	.	.	.	GR_known1;HDAC2_disc5;HNF4_disc1;HNF4_disc2;HNF4_disc3;HNF4_known2	ENSG00000174482.5	LINGO2	0	0	NM_152570	LINGO2	0	0	INT	rs4329358
9	28429405	0	0	0	rs4529547	C	T	0.18	0.1	0.22	0.09	0	0			E048,H3K27ac_Enh;E087,H3K4me1_Enh		.	.	.	.	.	ENSG00000174482.5	LINGO2	0	0	NM_152570	LINGO2	0	0	INT	rs4529547
9	28429436	0	0	0	rs4529548	C	T	0.18	0.1	0.22	0.09	0	0			E048,H3K27ac_Enh;E087,H3K4me1_Enh		.	.	.	.	DMRT3;DMRT7	ENSG00000174482.5	LINGO2	0	0	NM_152570	LINGO2	0	0	INT	rs4529548
9	28429736	0	0	0	rs10119837	T	C	0.18	0.1	0.22	0.09	0	0			E048,H3K27ac_Enh		.	.	.	.	BCL_disc4;Irf_disc3;Irf_known6;Pax-5_disc3;YY1_known6;p300_disc5	ENSG00000174482.5	LINGO2	0	0	NM_152570	LINGO2	0	0	INT	rs10119837
9	28430419	0	0	0	rs10116056	T	C	0.18	0.09	0.22	0.09	0	0					.	.	.	.	Dbx1;Foxp1;Nkx2_3;Nkx2_5;Nkx2_6;Nkx3_1;Nkx3_4;TCF11::MafG	ENSG00000174482.5	LINGO2	0	0	NM_152570	LINGO2	0	0	INT	rs10116056
9	28430595	0	0	0	rs12352207	C	A	0.17	0.09	0.22	0.09	0	0					.	.	.	.	AP-1_known3;Cdx;Evi-1_4;Foxa_known4;Nanog_disc2;Pou2f2_known2;RXRA_disc3;Sox_13;Sox_2;Sox_7	ENSG00000174482.5	LINGO2	0	0	NM_152570	LINGO2	0	0	INT	rs12352207
9	28433080	0	0	0	rs10121454	A	G	0.18	0.1	0.22	0.09	0	0					.	.	.	.	DMRT1;DMRT2;DMRT5;DMRT7;Foxp1;HNF1_1;HNF1_6;HNF1_7;Pou5f1_known1;YY1_disc1	ENSG00000174482.5	LINGO2	0	0	NM_152570	LINGO2	0	0	INT	rs10121454
9	28433622	0	0	0	rs10812822	A	G	0.16	0.1	0.22	0.09	0	0					.	.	.	.	HDAC2_disc6	ENSG00000174482.5	LINGO2	0	0	NM_152570	LINGO2	0	0	INT	rs10812822
9	28434140	0	0	0	rs10968597	G	C	0.18	0.1	0.22	0.09	0	0			E002,H3K4me1_Enh		.	.	.	.	Hmx_1	ENSG00000174482.5	LINGO2	0	0	NM_152570	LINGO2	0	0	INT	rs10968597
9	28435005	0	0	0	rs10757742	T	A	0.21	0.1	0.22	0.09	0	0			E002,H3K4me1_Enh		.	.	.	.	ATF2;CEBPG;Irf_disc3;Irf_known7;Mef2_known5;Nkx3_1;Pou2f2_known2;Pou5f1_disc1;Pou5f1_known1;Sox_4	ENSG00000174482.5	LINGO2	0	0	NM_152570	LINGO2	0	0	INT	rs10757742
9	28435649	0	0	0	rs984142	A	G	0.23	0.1	0.22	0.09	0	0	E001,7_Enh;E010,7_Enh;E014,7_Enh;E015,7_Enh;E019,7_Enh;E020,7_Enh	E002,17_EnhW2;E004,17_EnhW2;E014,17_EnhW2;E015,17_EnhW2;E016,17_EnhW2;E019,17_EnhW2;E020,17_EnhW2	E001,H3K4me1_Enh;E002,H3K4me1_Enh;E010,H3K4me1_Enh;E014,H3K4me1_Enh;E015,H3K4me1_Enh;E016,H3K4me1_Enh;E018,H3K4me1_Enh;E019,H3K4me1_Enh;E020,H3K4me1_Enh	E003;E008;E021;E022	.	.	.	.	GR_known3;NR4A_known1	ENSG00000174482.5	LINGO2	0	0	NM_152570	LINGO2	0	0	INT	rs984142
1	67217888	0	0	0	rs72676085	G	A	0.01	0.05	0	0.1	0	0	E023,7_Enh;E042,7_Enh;E063,7_Enh;E081,7_Enh;E083,7_Enh	E081,19_DNase;E082,19_DNase;E083,22_PromP	E023,H3K4me1_Enh;E042,H3K4me1_Enh;E063,H3K4me1_Enh;E081,H3K4me1_Enh;E082,H3K4me1_Enh;E083,H3K4me1_Enh;E092,H3K4me1_Enh	E082	.	.	.	.	Dobox4;Pax-4_5;SIX5_known2	ENSG00000162594.10	IL23R	0	0	NM_144701	IL23R	0	0	INT	rs72676085
1	67220182	0	0	0	rs12063118	G	A	0.04	0.06	0	0.1	0	0			E038,H3K27ac_Enh;E079,H3K4me1_Enh		.	.	.	.	GR_disc4;YY1_disc1	ENSG00000162594.10	IL23R	0	0	NM_144701	IL23R	0	0	INT	rs12063118
1	67221085	0	0	0	rs72676087	C	T	0.04	0.06	0	0.1	0	0	E079,7_Enh		E008,H3K27ac_Enh;E038,H3K27ac_Enh;E079,H3K27ac_Enh;E105,H3K27ac_Enh;E079,H3K4me1_Enh;E113,H3K4me3_Pro		.	.	.	.	BCL_disc10;E2A_3;HEN1_1;TATA_disc7	ENSG00000162594.10	IL23R	0	0	NM_144701	IL23R	0	0	INT	rs72676087
1	67225587	0	0	0	rs72676088	T	C	0.04	0.06	0	0.1	0	0	E006,7_Enh;E046,7_Enh;E070,7_Enh;E079,7_Enh;E086,7_Enh		E002,H3K4me1_Enh;E003,H3K4me1_Enh;E006,H3K4me1_Enh;E014,H3K4me1_Enh;E018,H3K4me1_Enh;E024,H3K4me1_Enh;E046,H3K4me1_Enh;E070,H3K4me1_Enh;E079,H3K4me1_Enh;E082,H3K4me1_Enh;E006,H3K27ac_Enh;E046,H3K27ac_Enh;E079,H3K27ac_Enh;E093,H3K27ac_Enh;E112,H3K27ac_Enh;E007,H3K9ac_Pro		.	.	.	.	.	ENSG00000162594.10	IL23R	0	0	NM_144701	IL23R	0	0	INT	rs72676088
1	67231588	0	0	0	rs12070470	T	C	0.04	0.06	0	0.1	0	0	E127,7_Enh		E028,H3K4me1_Enh;E058,H3K4me1_Enh;E079,H3K4me1_Enh;E102,H3K4me1_Enh;E127,H3K4me1_Enh;E055,H3K27ac_Enh;E058,H3K27ac_Enh;E079,H3K27ac_Enh;E127,H3K27ac_Enh		.	.	.	21886157,Serum concentration of levulinate (4-oxovalerate),2.00E-04;22233810,Gene expression of IL23R (ENSG00000162594) in dendritic cells treated with Mycobacterium tuberculosis,0.018364346	DEC;Myf_1	ENSG00000162594.10	IL23R	0	0	NM_144701	IL23R	0	0	INT	rs12070470
1	67236458	0	0	0	rs11465803	C	T	0.04	0.06	0	0.1	0	0	E084,7_Enh;E102,7_Enh		E012,H3K4me1_Enh;E020,H3K4me1_Enh;E084,H3K4me1_Enh;E085,H3K4me1_Enh;E101,H3K4me1_Enh;E102,H3K4me1_Enh;E106,H3K4me1_Enh;E109,H3K4me1_Enh;E047,H3K9ac_Pro;E101,H3K9ac_Pro	E109	.	.	.	.	.	ENSG00000162594.10	IL23R	0	0	NM_144701	IL23R	0	0	INT	rs11465803
1	67241472	0	0	0	rs72676092	T	C	0.04	0.05	0	0.1	0	0			E024,H3K4me3_Pro	E116	.	.	.	.	Glis2;Sox_13;Sox_2;YY1_known4;ZBTB7A_known2	ENSG00000162594.10	IL23R	0	0	NM_144701	IL23R	0	0	INT	rs72676092
1	67241699	0	0	0	rs76892752	G	T	0.04	0.05	0	0.1	0	0			E024,H3K4me3_Pro		.	.	.	.	Foxc1_1;GR_disc4;Hoxa13;Hsf_known1;YY1_disc1	ENSG00000162594.10	IL23R	0	0	NM_144701	IL23R	0	0	INT	rs76892752
1	67241948	0	0	0	rs72676093	T	G	0.04	0.05	0	0.1	0	0			E024,H3K4me3_Pro		.	.	.	.	Pbx-1_4	ENSG00000162594.10	IL23R	0	0	NM_144701	IL23R	0	0	INT	rs72676093
1	67243304	0	0	0	rs72676096	C	T	0.04	0.05	0	0.1	0	0					.	.	.	.	Irf_known9;Pou3f1;Pou5f1_known2;RP58	ENSG00000162594.10	IL23R	0	0	NM_144701	IL23R	0	0	INT	rs72676096
1	67245860	0	0	0	rs139894496	G	A	0.04	0.05	0	0.1	0	0					.	.	.	.	.	ENSG00000162594.10	IL23R	0	0	NM_144701	IL23R	0	0	INT	rs139894496
1	67246754	0	0	0	rs115941061	T	C	0.04	0.05	0	0.1	0	0					.	.	.	.	.	ENSG00000162594.10	IL23R	0	0	NM_144701	IL23R	0	0	INT	rs115941061
1	67251049	0	0	0	rs11488272	T	C	0.04	0.05	0	0.1	0	0			E001,H3K4me3_Pro;E011,H3K4me3_Pro;E016,H3K4me3_Pro		.	.	.	.	.	ENSG00000162594.10	IL23R	0	0	NM_144701	IL23R	0	0	INT	rs11488272
1	67253030	0	0	0	rs12085634	T	A	0.04	0.05	0	0.1	0	0			E001,H3K4me3_Pro;E011,H3K4me3_Pro;E066,H3K4me1_Enh	E081	.	.	.	.	Evi-1_4;HNF4_known1;PPAR_3	ENSG00000162594.10	IL23R	0	0	NM_144701	IL23R	0	0	INT	rs12085634
1	67262776	0	0	0	rs72678503	C	G	0.01	0.04	0	0.1	0	0	E003,7_Enh;E008,7_Enh;E014,7_Enh;E015,7_Enh;E018,7_Enh;E019,7_Enh;E020,7_Enh;E033,7_Enh;E034,7_Enh;E035,7_Enh;E036,7_Enh;E038,7_Enh;E039,7_Enh;E040,7_Enh;E041,7_Enh;E044,7_Enh;E046,7_Enh;E050,7_Enh;E051,7_Enh	E001,17_EnhW2;E002,17_EnhW2;E003,17_EnhW2;E004,17_EnhW2;E008,17_EnhW2;E012,17_EnhW2;E015,17_EnhW2;E016,17_EnhW2;E018,17_EnhW2;E019,17_EnhW2;E020,17_EnhW2;E030,17_EnhW2;E031,17_EnhW2;E033,17_EnhW2;E035,17_EnhW2;E036,17_EnhW2;E038,17_EnhW2;E040,17_EnhW2;E042,17_EnhW2;E043,17_EnhW2;E045,17_EnhW2;E047,17_EnhW2;E050,14_EnhA2;E051,14_EnhA2;E062,17_EnhW2	E001,H3K4me1_Enh;E003,H3K4me1_Enh;E014,H3K4me1_Enh;E015,H3K4me1_Enh;E016,H3K4me1_Enh;E018,H3K4me1_Enh;E019,H3K4me1_Enh;E020,H3K4me1_Enh;E021,H3K4me1_Enh;E023,H3K4me1_Enh;E024,H3K4me1_Enh;E033,H3K4me1_Enh;E034,H3K4me1_Enh;E035,H3K4me1_Enh;E036,H3K4me1_Enh;E037,H3K4me1_Enh;E038,H3K4me1_Enh;E039,H3K4me1_Enh;E040,H3K4me1_Enh;E041,H3K4me1_Enh;E042,H3K4me1_Enh;E043,H3K4me1_Enh;E044,H3K4me1_Enh;E045,H3K…		.	.	.	.	p53_2;p53_3	ENSG00000162594.10	IL23R	3	2796	NM_144701	IL23R	3	2808	.	rs72678503
1	67264045	0	0	0	rs72678504	T	C	0.03	0.05	0	0.1	0	0	E001,7_Enh;E003,7_Enh;E014,7_Enh;E018,7_Enh;E020,7_Enh;E031,7_Enh;E033,7_Enh;E034,7_Enh;E035,7_Enh;E036,7_Enh;E046,7_Enh;E047,7_Enh;E050,7_Enh;E051,2_TssAFlnk;E080,7_Enh;E116,7_Enh;E122,7_Enh	E001,17_EnhW2;E002,17_EnhW2;E003,17_EnhW2;E004,17_EnhW2;E008,17_EnhW2;E014,19_DNase;E015,17_EnhW2;E018,17_EnhW2;E019,17_EnhW2;E021,17_EnhW2;E024,17_EnhW2;E029,17_EnhW2;E030,17_EnhW2;E031,17_EnhW2;E032,17_EnhW2;E033,17_EnhW2;E034,17_EnhW2;E035,17_EnhW2;E036,17_EnhW2;E038,16_EnhW1;E042,17_EnhW2;E046,17_EnhW2;E050,14_EnhA2;E051,14_EnhA2;E093,17_EnhW2;E115,17_EnhW2;E124,17_EnhW2	E001,H3K4me1_Enh;E003,H3K4me1_Enh;E014,H3K4me1_Enh;E015,H3K4me1_Enh;E016,H3K4me1_Enh;E018,H3K4me1_Enh;E019,H3K4me1_Enh;E020,H3K4me1_Enh;E021,H3K4me1_Enh;E023,H3K4me1_Enh;E024,H3K4me1_Enh;E031,H3K4me1_Enh;E032,H3K4me1_Enh;E033,H3K4me1_Enh;E034,H3K4me1_Enh;E035,H3K4me1_Enh;E036,H3K4me1_Enh;E037,H3K4me1_Enh;E038,H3K4me1_Enh;E039,H3K4me1_Enh;E040,H3K4me1_Enh;E041,H3K4me1_Enh;E043,H3K4me1_Enh;E044,H3K…		.	.	.	.	Nkx3_2	ENSG00000252116.1	U4atac	3	3555	NM_144701	IL23R	3	4077	.	rs72678504
2	115246316	0	0	0	rs13009552	C	G	0.1	0.07	0.2	0.12	0	0			E015,H3K27ac_Enh;E080,H3K27ac_Enh;E098,H3K27ac_Enh;E083,H3K4me3_Pro		.	.	.	.	ZBRK1	ENSG00000175497.12	DPP10	0	0	NM_001178037	DPP10	0	0	INT	rs13009552
2	115368783	0	0	0	rs144308549	ATTAATT	A	0.14	0.05	0.03	0.12	0	0			E011,H3K4me3_Pro;E012,H3K27ac_Enh;E014,H3K4me1_Enh;E088,H3K4me1_Enh;E075,H3K9ac_Pro		.	.	.	.	Foxp1;HNF1_7;Mef2_known2;PLZF;Pou2f2_known2;Pou2f2_known9;Sox_5;Zfp105	ENSG00000175497.12	DPP10	0	0	NM_001178037	DPP10	0	0	INT	rs144308549
2	115394268	0	0	0	rs17453131	A	G	0.02	0.05	0.03	0.1	0	0	E014,7_Enh;E016,7_Enh;E018,7_Enh;E019,7_Enh	E002,17_EnhW2;E003,17_EnhW2;E014,17_EnhW2;E015,17_EnhW2;E016,17_EnhW2;E018,17_EnhW2;E019,17_EnhW2;E020,17_EnhW2	E001,H3K4me1_Enh;E014,H3K4me1_Enh;E015,H3K4me1_Enh;E016,H3K4me1_Enh;E018,H3K4me1_Enh;E019,H3K4me1_Enh;E020,H3K4me1_Enh;E024,H3K4me1_Enh;E080,H3K27ac_Enh		.	.	.	.	Mef2_known4;Pou1f1_2;Pou3f2_1;Pou5f1_known2;TATA_known1;XBP-1_2	ENSG00000175497.12	DPP10	0	0	NM_001178037	DPP10	0	0	INT	rs17453131
2	115395832	0	0	0	rs35777208	G	A	0.02	0.05	0.03	0.1	0	0	E014,7_Enh;E015,7_Enh;E016,7_Enh;E020,7_Enh;E080,7_Enh	E011,17_EnhW2;E019,17_EnhW2	E011,H3K27ac_Enh;E080,H3K27ac_Enh;E012,H3K4me1_Enh;E014,H3K4me1_Enh;E015,H3K4me1_Enh;E016,H3K4me1_Enh;E018,H3K4me1_Enh;E019,H3K4me1_Enh;E020,H3K4me1_Enh;E021,H3K4me1_Enh;E024,H3K4me1_Enh;E080,H3K4me1_Enh;E084,H3K4me1_Enh		.	.	.	.	Ik-1_1;Pou5f1_disc1;Pou5f1_known1;Pou5f1_known2	ENSG00000175497.12	DPP10	0	0	NM_001178037	DPP10	0	0	INT	rs35777208
2	115396426	0	0	0	rs13022199	G	A	0.02	0.05	0.03	0.1	1	0	E080,7_Enh	E080,17_EnhW2;E091,18_EnhAc	E011,H3K27ac_Enh;E080,H3K27ac_Enh;E084,H3K27ac_Enh;E012,H3K4me1_Enh;E014,H3K4me1_Enh;E015,H3K4me1_Enh;E016,H3K4me1_Enh;E018,H3K4me1_Enh;E019,H3K4me1_Enh;E020,H3K4me1_Enh;E021,H3K4me1_Enh;E024,H3K4me1_Enh;E080,H3K4me1_Enh;E084,H3K4me1_Enh;E088,H3K4me1_Enh	E080	.	.	.	.	Arid5a;CEBPB_known6;Foxd3;Foxj2_2;Sox_5	ENSG00000175497.12	DPP10	0	0	NM_001178037	DPP10	0	0	INT	rs13022199
2	115400013	0	0	0	rs35568580	C	T	0.02	0.05	0.03	0.1	0	0			E080,H3K27ac_Enh		.	.	.	.	Ets_known9	ENSG00000175497.12	DPP10	0	0	NM_001178037	DPP10	0	0	INT	rs35568580
2	115401074	0	0	0	rs17453235	T	C	0.02	0.05	0.03	0.12	0	0			E001,H3K4me1_Enh;E003,H3K4me1_Enh;E008,H3K4me1_Enh;E014,H3K4me1_Enh;E015,H3K4me1_Enh;E016,H3K4me1_Enh;E018,H3K4me1_Enh;E020,H3K4me1_Enh;E024,H3K4me1_Enh;E003,H3K27ac_Enh;E015,H3K27ac_Enh;E080,H3K27ac_Enh;E014,H3K4me3_Pro;E020,H3K4me3_Pro		.	.	.	.	CCNT2_disc1;GATA_known14;Nanog_disc3;SRF_known2;TAL1_disc1	ENSG00000175497.12	DPP10	0	0	NM_001178037	DPP10	0	0	INT	rs17453235
2	115402951	0	0	0	rs66827093	A	G	0.09	0.07	0.06	0.11	0	0			E015,H3K27ac_Enh;E016,H3K4me1_Enh		.	.	.	.	Foxp1;Pou2f2_known2;RREB-1_1;TATA_known1	ENSG00000175497.12	DPP10	0	0	NM_001178037	DPP10	0	0	INT	rs66827093
2	115403502	0	0	0	rs75249190	C	A	0.06	0.05	0.03	0.1	0	0					.	.	.	.	.	ENSG00000175497.12	DPP10	0	0	NM_001178037	DPP10	0	0	INT	rs75249190
11	121802439	0	0	0	rs881754	T	C	0.14	0.07	0	0.11	0	0	E001,2_TssAFlnk;E002,1_TssA;E003,2_TssAFlnk;E004,7_Enh;E005,7_Enh;E007,7_Enh;E008,7_Enh;E009,7_Enh;E010,7_Enh;E011,7_Enh;E012,7_Enh;E013,7_Enh;E014,2_TssAFlnk;E015,2_TssAFlnk;E016,2_TssAFlnk;E018,2_TssAFlnk;E019,2_TssAFlnk;E020,2_TssAFlnk;E021,7_Enh;E024,7_Enh;E027,7_Enh;E054,7_Enh;E057,7_Enh;E086,7_Enh;E088,7_Enh;E090,7_Enh;E092,7_Enh;E097,7_Enh	E001,13_EnhA1;E002,14_EnhA2;E003,13_EnhA1;E004,14_EnhA2;E005,18_EnhAc;E007,15_EnhAF;E008,13_EnhA1;E009,14_EnhA2;E010,14_EnhA2;E011,13_EnhA1;E012,14_EnhA2;E013,15_EnhAF;E014,13_EnhA1;E015,13_EnhA1;E016,2_PromU;E018,13_EnhA1;E019,13_EnhA1;E020,13_EnhA1;E021,14_EnhA2;E022,15_EnhAF;E024,14_EnhA2;E027,19_DNase;E053,18_EnhAc;E054,19_DNase;E063,19_DNase;E067,19_DNase;E068,19_DNase;E069,19_DNase;E070,18_…	E001,H3K4me1_Enh;E003,H3K4me1_Enh;E004,H3K4me1_Enh;E005,H3K4me1_Enh;E007,H3K4me1_Enh;E008,H3K4me1_Enh;E009,H3K4me1_Enh;E010,H3K4me1_Enh;E011,H3K4me1_Enh;E012,H3K4me1_Enh;E013,H3K4me1_Enh;E014,H3K4me1_Enh;E015,H3K4me1_Enh;E016,H3K4me1_Enh;E018,H3K4me1_Enh;E019,H3K4me1_Enh;E020,H3K4me1_Enh;E021,H3K4me1_Enh;E024,H3K4me1_Enh;E026,H3K4me1_Enh;E027,H3K4me1_Enh;E053,H3K4me1_Enh;E054,H3K4me1_Enh;E055,H3K…	E003;E008;E088;E089;E090;E092	.	.	.	.	Pou1f1_1	ENSG00000137642.7	SORL1	3	168759	NM_003105	SORL1	3	168675	.	rs881754
11	121803222	0	0	0	rs1375016	T	C	0.17	0.08	0	0.11	0	0	E001,7_Enh;E003,7_Enh;E005,7_Enh;E008,7_Enh;E011,7_Enh;E013,7_Enh;E014,7_Enh;E015,7_Enh;E016,7_Enh;E018,7_Enh;E019,7_Enh;E020,7_Enh;E021,7_Enh;E024,7_Enh;E027,7_Enh;E058,7_Enh;E061,7_Enh;E086,7_Enh;E088,7_Enh;E089,7_Enh;E090,7_Enh;E092,7_Enh;E097,7_Enh	E001,13_EnhA1;E002,15_EnhAF;E003,15_EnhAF;E004,15_EnhAF;E005,18_EnhAc;E007,15_EnhAF;E008,15_EnhAF;E010,18_EnhAc;E011,15_EnhAF;E012,15_EnhAF;E013,17_EnhW2;E014,13_EnhA1;E015,15_EnhAF;E016,13_EnhA1;E018,15_EnhAF;E019,14_EnhA2;E020,14_EnhA2;E021,15_EnhAF;E022,15_EnhAF;E024,14_EnhA2;E053,18_EnhAc;E070,18_EnhAc;E080,15_EnhAF;E081,15_EnhAF;E083,17_EnhW2;E084,18_EnhAc;E085,15_EnhAF;E086,17_EnhW2;E088,18…	E001,H3K4me1_Enh;E003,H3K4me1_Enh;E004,H3K4me1_Enh;E005,H3K4me1_Enh;E008,H3K4me1_Enh;E011,H3K4me1_Enh;E012,H3K4me1_Enh;E013,H3K4me1_Enh;E014,H3K4me1_Enh;E015,H3K4me1_Enh;E016,H3K4me1_Enh;E017,H3K4me1_Enh;E018,H3K4me1_Enh;E019,H3K4me1_Enh;E020,H3K4me1_Enh;E021,H3K4me1_Enh;E024,H3K4me1_Enh;E027,H3K4me1_Enh;E054,H3K4me1_Enh;E055,H3K4me1_Enh;E057,H3K4me1_Enh;E058,H3K4me1_Enh;E059,H3K4me1_Enh;E061,H3K…	E119;E123	.	.	.	.	HNF1_1	ENSG00000137642.7	SORL1	3	169542	NM_003105	SORL1	3	169458	.	rs1375016
11	121809867	0	0	0	rs146731544	T	TC	0.15	0.07	0	0.12	1	0	E025,7_Enh;E076,7_Enh;E092,7_Enh;E103,7_Enh	E025,18_EnhAc;E026,15_EnhAF;E049,15_EnhAF;E052,17_EnhW2;E076,17_EnhW2;E111,17_EnhW2;E129,15_EnhAF	E014,H3K4me1_Enh;E016,H3K4me1_Enh;E017,H3K4me1_Enh;E024,H3K4me1_Enh;E025,H3K4me1_Enh;E026,H3K4me1_Enh;E049,H3K4me1_Enh;E055,H3K4me1_Enh;E076,H3K4me1_Enh;E078,H3K4me1_Enh;E092,H3K4me1_Enh;E103,H3K4me1_Enh;E109,H3K4me1_Enh;E111,H3K4me1_Enh;E126,H3K4me1_Enh;E128,H3K4me1_Enh;E129,H3K4me1_Enh;E017,H3K9ac_Pro;E023,H3K9ac_Pro;E025,H3K9ac_Pro;E026,H3K9ac_Pro;E047,H3K9ac_Pro;E049,H3K9ac_Pro;E019,H3K27ac_E…	E088	.	.	.	.	HDAC2_disc6;HNF1_7	ENSG00000137642.7	SORL1	3	176187	NM_003105	SORL1	3	176103	.	rs146731544
11	121811449	0	0	0	rs1579921	C	T	0.39	0.16	0.08	0.11	0	0			E023,H3K4me3_Pro;E025,H3K4me3_Pro;E078,H3K4me3_Pro;E025,H3K9ac_Pro;E049,H3K27ac_Enh;E055,H3K27ac_Enh;E076,H3K27ac_Enh;E111,H3K27ac_Enh		.	.	.	.	AP-1_disc8;BATF_disc3;HNF4_disc1;HNF4_known1;RXR::LXR;RXRA_disc1	ENSG00000137642.7	SORL1	3	177769	NM_003105	SORL1	3	177685	.	rs1579921
11	121813469	0	0	0	rs7130887	G	T	0.39	0.16	0.08	0.11	0	0			E023,H3K4me3_Pro;E025,H3K4me3_Pro;E111,H3K27ac_Enh		.	.	.	.	GATA_known3;ZID	ENSG00000137642.7	SORL1	3	179789	NM_003105	SORL1	3	179705	.	rs7130887
11	121814600	0	0	0	rs76462942	A	T	0.19	0.07	0	0.11	0	0	E103,7_Enh		E025,H3K4me3_Pro;E049,H3K27ac_Enh;E076,H3K27ac_Enh;E111,H3K27ac_Enh;E129,H3K27ac_Enh;E049,H3K4me1_Enh;E078,H3K4me1_Enh;E103,H3K4me1_Enh;E111,H3K4me1_Enh;E129,H3K4me1_Enh		.	.	.	.	Cdx;Cdx2_1;Dbx1;Hmbox1;Sox_5	ENSG00000137642.7	SORL1	3	180920	NM_003105	SORL1	3	180836	.	rs76462942
11	121814872	0	0	0	rs78531352	C	G	0.16	0.07	0	0.11	0	0	E025,7_Enh;E049,7_Enh;E103,7_Enh;E111,7_Enh	E023,17_EnhW2;E025,14_EnhA2;E049,17_EnhW2;E076,17_EnhW2;E129,17_EnhW2	E005,H3K9ac_Pro;E025,H3K4me1_Enh;E028,H3K4me1_Enh;E049,H3K4me1_Enh;E052,H3K4me1_Enh;E078,H3K4me1_Enh;E103,H3K4me1_Enh;E111,H3K4me1_Enh;E129,H3K4me1_Enh;E025,H3K4me3_Pro;E109,H3K4me3_Pro;E049,H3K27ac_Enh;E056,H3K27ac_Enh;E076,H3K27ac_Enh;E111,H3K27ac_Enh;E129,H3K27ac_Enh		.	.	.	.	.	ENSG00000137642.7	SORL1	3	181192	NM_003105	SORL1	3	181108	.	rs78531352
11	121819795	0	0	0	rs144677998	T	TA	0.4	0.16	0.08	0.12	0	0			E066,H3K4me3_Pro;E076,H3K9ac_Pro		.	.	.	.	ERalpha-a_disc2;Gfi1_2;HMG-IY_2;Mef2_known1;Mef2_known4;Mef2_known6;RORalpha1_1;RXRA_disc1	ENSG00000252556.1	U6	5	184559	NM_003105	SORL1	3	186031	.	rs144677998
11	121831732	0	0	0	rs7105411	G	A	0.17	0.07	0	0.12	0	0			E023,H3K4me3_Pro;E121,H3K4me3_Pro		.	.	.	.	XBP-1_1	ENSG00000252556.1	U6	5	172622	NM_003105	SORL1	3	197968	.	rs7105411
11	121833069	0	0	0	rs11827633	A	G	0.17	0.07	0	0.12	0	0	E122,7_Enh		E023,H3K4me3_Pro;E122,H3K4me1_Enh		.	.	.	.	Myc_disc6	ENSG00000252556.1	U6	5	171285	NM_003105	SORL1	3	199305	.	rs11827633
11	121835941	0	0	0	rs7130229	C	A	0.14	0.07	0.0017	0.11	0	0					.	.	.	.	RORalpha1_3	ENSG00000252556.1	U6	5	168413	NM_003105	SORL1	3	202177	.	rs7130229
11	121843356	0	0	0	rs77683977	C	G	0.16	0.07	0	0.11	0	0			E006,H3K9ac_Pro;E011,H3K27ac_Enh;E013,H3K27ac_Enh;E055,H3K27ac_Enh;E074,H3K27ac_Enh;E012,H3K4me1_Enh;E016,H3K4me1_Enh;E054,H3K4me1_Enh;E055,H3K4me1_Enh;E056,H3K4me1_Enh;E068,H3K4me1_Enh;E071,H3K4me1_Enh;E121,H3K4me1_Enh		.	.	.	.	.	ENSG00000252556.1	U6	5	160998	NM_003105	SORL1	3	209592	.	rs77683977
11	121846193	0	0	0	rs11824638	C	T	0.19	0.09	0.01	0.11	0	0					.	.	.	.	DMRT5	ENSG00000252556.1	U6	5	158161	NM_003105	SORL1	3	212429	.	rs11824638
11	121847577	0	0	0	rs11828273	T	C	0.16	0.07	0	0.12	0	0			E006,H3K9ac_Pro		.	.	.	.	Foxp1;Gm397;HDAC2_disc6;Hoxa10;Pou2f2_known2;Pou3f3;SRF_known3;SRF_known5;TATA_known4	ENSG00000252556.1	U6	5	156777	NM_003105	SORL1	3	213813	.	rs11828273
11	121855246	0	0	0	rs147667467	C	T	0.18	0.07	0	0.11	0	0			E006,H3K4me1_Enh;E008,H3K4me3_Pro;E011,H3K4me3_Pro;E014,H3K4me3_Pro		HepG2,FOXA1,HudsonAlpha,None;HepG2,FOXA2,HudsonAlpha,None	.	.	.	E2A_3;E2A_5;Myf_3	ENSG00000252556.1	U6	5	149108	NM_003105	SORL1	3	221482	.	rs147667467
11	121855522	0	0	0	rs151249748	G	C	0.16	0.07	0	0.11	0	0			E006,H3K4me1_Enh;E008,H3K4me3_Pro;E014,H3K4me3_Pro		.	.	.	.	Mrg_1;SIX5_known1;TBX5_1;Tgif1_1;Tgif1_2	ENSG00000252556.1	U6	5	148832	NM_003105	SORL1	3	221758	.	rs151249748
11	121861482	0	0	0	rs147090342	AAAG	A	0.14	0.07	0	0.11	0	0					.	.	.	.	Mef2_known6	ENSG00000252556.1	U6	5	142872	NR_024430	MIR100HG	3	227619	.	rs147090342
11	121864530	0	0	0	rs80154702	G	A	0.15	0.07	0	0.12	0	0			E076,H3K27ac_Enh;E111,H3K27ac_Enh		.	.	.	.	BCL_disc3;Foxa_known1;Foxa_known2;GLI;NRSF_disc2;Zic_3	ENSG00000252556.1	U6	5	139824	NR_024430	MIR100HG	3	224571	.	rs80154702
11	121871470	0	0	0	rs111611915	C	T	0.16	0.07	0	0.11	0	0	E065,7_Enh;E107,7_Enh;E108,7_Enh	E107,18_EnhAc	E001,H3K4me1_Enh;E002,H3K4me1_Enh;E020,H3K4me1_Enh;E023,H3K4me1_Enh;E026,H3K4me1_Enh;E053,H3K4me1_Enh;E063,H3K4me1_Enh;E065,H3K4me1_Enh;E067,H3K4me1_Enh;E068,H3K4me1_Enh;E069,H3K4me1_Enh;E071,H3K4me1_Enh;E073,H3K4me1_Enh;E074,H3K4me1_Enh;E076,H3K4me1_Enh;E078,H3K4me1_Enh;E080,H3K4me1_Enh;E097,H3K4me1_Enh;E100,H3K4me1_Enh;E103,H3K4me1_Enh;E107,H3K4me1_Enh;E108,H3K4me1_Enh;E111,H3K4me1_Enh;E002,H3K…		.	.	.	.	CEBPB_known1;Myc_disc5;p300_disc2	ENSG00000252556.1	U6	5	132884	NR_024430	MIR100HG	3	217631	.	rs111611915
11	121875632	0	0	0	rs75738575	T	C	0.13	0.07	0	0.12	0	0			E011,H3K4me1_Enh;E065,H3K4me1_Enh;E100,H3K4me1_Enh;E108,H3K4me1_Enh		.	.	.	.	.	ENSG00000252556.1	U6	5	128722	NR_024430	MIR100HG	3	213469	.	rs75738575
11	121877844	0	0	0	rs113625032	TTAGA	T	0.11	0.07	0	0.11	0	0			E002,H3K4me3_Pro;E077,H3K4me3_Pro;E011,H3K4me1_Enh;E065,H3K4me1_Enh;E047,H3K9ac_Pro		.	.	.	.	AFP1;Foxm1;Pax-6_3;Pbx3_known1;Smad_2	ENSG00000252556.1	U6	5	126510	NR_024430	MIR100HG	3	211257	.	rs113625032
11	121879497	0	0	0	rs78050399	G	A	0.11	0.07	0	0.11	0	0	E007,7_Enh;E011,7_Enh		E002,H3K4me3_Pro;E004,H3K27ac_Enh;E111,H3K27ac_Enh;E004,H3K4me1_Enh;E007,H3K4me1_Enh;E011,H3K4me1_Enh;E012,H3K4me1_Enh;E055,H3K4me1_Enh;E056,H3K4me1_Enh		.	.	.	.	Foxa_disc5;HDAC2_disc5;HNF4_known2;HNF4_known3	ENSG00000252556.1	U6	5	124857	NR_024430	MIR100HG	3	209604	.	rs78050399
11	121879985	0	0	0	rs76903606	A	C	0.12	0.07	0	0.12	1	0			E004,H3K27ac_Enh;E111,H3K27ac_Enh;E007,H3K4me1_Enh;E011,H3K4me1_Enh;E012,H3K4me1_Enh;E055,H3K4me1_Enh;E056,H3K4me1_Enh;E097,H3K4me1_Enh		.	.	.	.	NF-Y_known3;Pax-4_5	ENSG00000252556.1	U6	5	124369	NR_024430	MIR100HG	3	209116	.	rs76903606
11	121882620	0	0	0	rs74353562	T	C	0.14	0.07	0	0.11	0	0			E055,H3K4me1_Enh;E126,H3K4me1_Enh		.	.	.	.	AIRE_2;Hdx;Irx;Pou2f2_known2;Pou2f2_known6;Pou2f2_known8;Pou5f1_disc1;Pou5f1_known1	ENSG00000252556.1	U6	5	121734	NR_024430	MIR100HG	3	206481	.	rs74353562
8	17341739	0	0	0	rs2285286	A	C	0.45	0.21	0.65	0.08	0	0	E118,7_Enh		E005,H3K4me1_Enh;E030,H3K4me1_Enh;E087,H3K4me1_Enh;E117,H3K4me1_Enh;E118,H3K4me1_Enh;E027,H3K9ac_Pro;E038,H3K9ac_Pro;E066,H3K9ac_Pro;E067,H3K9ac_Pro;E066,H3K27ac_Enh;E091,H3K27ac_Enh;E113,H3K4me3_Pro		.	.	.	.	Foxd1_1;Foxq1;GATA_known12;GATA_known3	ENSG00000003987.9	MTMR7	0	0	NM_004686	MTMR7	0	0	INT	rs2285286
8	17344431	0	0	0	rs2285289	G	C	0.02	0.16	0.3	0.06	0	0			E067,H3K27ac_Enh;E073,H3K27ac_Enh;E091,H3K27ac_Enh;E089,H3K4me1_Enh		.	.	.	.	GR_disc4	ENSG00000003987.9	MTMR7	0	0	NM_004686	MTMR7	0	0	INT	rs2285289
8	17345227	0	0	0	rs739336	C	T	0.1	0.16	0.3	0.06	0	0			E003,H3K4me1_Enh;E006,H3K4me1_Enh;E089,H3K4me1_Enh;E117,H3K4me1_Enh;E008,H3K9ac_Pro;E063,H3K9ac_Pro;E068,H3K9ac_Pro;E117,H3K9ac_Pro;E125,H3K9ac_Pro;E067,H3K27ac_Enh;E073,H3K27ac_Enh;E091,H3K27ac_Enh		.	.	.	.	NF-kappaB_disc2;NRSF_disc8;Pax-2_3	ENSG00000003987.9	MTMR7	0	0	NM_004686	MTMR7	0	0	INT	rs739336
8	17345362	0	0	0	rs739337	A	G	0.2	0.2	0.31	0.07	0	0	E005,7_Enh;E006,7_Enh;E017,7_Enh;E117,7_Enh;E118,7_Enh	E021,17_EnhW2;E022,17_EnhW2	E003,H3K4me1_Enh;E006,H3K4me1_Enh;E017,H3K4me1_Enh;E075,H3K4me1_Enh;E089,H3K4me1_Enh;E098,H3K4me1_Enh;E117,H3K4me1_Enh;E008,H3K9ac_Pro;E063,H3K9ac_Pro;E068,H3K9ac_Pro;E069,H3K9ac_Pro;E075,H3K9ac_Pro;E117,H3K9ac_Pro;E125,H3K9ac_Pro;E067,H3K27ac_Enh;E073,H3K27ac_Enh;E091,H3K27ac_Enh;E112,H3K27ac_Enh		.	.	.	.	CTCF_disc8;EBF_known3;Ets_known1;Ets_known9	ENSG00000003987.9	MTMR7	0	0	NM_004686	MTMR7	0	0	INT	rs739337
8	17348068	0	0	0	rs4921542	T	G	0.49	0.23	0.74	0.07	0	0	E017,7_Enh;E027,7_Enh;E058,7_Enh;E066,7_Enh;E079,7_Enh;E087,6_EnhG;E091,7_Enh;E095,7_Enh;E096,7_Enh;E099,7_Enh;E110,7_Enh;E117,7_Enh;E122,7_Enh;E125,7_Enh;E127,7_Enh	E005,18_EnhAc;E006,15_EnhAF;E017,15_EnhAF;E058,19_DNase;E066,17_EnhW2;E075,19_DNase;E079,19_DNase;E087,19_DNase;E091,15_EnhAF;E094,19_DNase;E096,19_DNase;E098,19_DNase;E099,18_EnhAc;E104,19_DNase;E110,19_DNase;E113,19_DNase;E114,17_EnhW2;E117,14_EnhA2;E122,13_EnhA1;E125,17_EnhW2;E127,15_EnhAF;E128,18_EnhAc	E006,H3K4me1_Enh;E017,H3K4me1_Enh;E027,H3K4me1_Enh;E028,H3K4me1_Enh;E057,H3K4me1_Enh;E058,H3K4me1_Enh;E066,H3K4me1_Enh;E067,H3K4me1_Enh;E069,H3K4me1_Enh;E072,H3K4me1_Enh;E075,H3K4me1_Enh;E077,H3K4me1_Enh;E079,H3K4me1_Enh;E087,H3K4me1_Enh;E091,H3K4me1_Enh;E094,H3K4me1_Enh;E095,H3K4me1_Enh;E096,H3K4me1_Enh;E097,H3K4me1_Enh;E098,H3K4me1_Enh;E099,H3K4me1_Enh;E101,H3K4me1_Enh;E104,H3K4me1_Enh;E110,H3K…	E098	.	Westra2013,Whole_Blood,ZDHHC2,2.745501900801173E-4	22137330,Creutzfeldt-Jakob disease (variant),2E-8	.	CTCF_disc2;Gmeb1;NF-kappaB_disc2	ENSG00000003987.9	MTMR7	0	0	NM_004686	MTMR7	0	0	INT	rs4921542
8	17349278	0	0	0	rs28652774	A	G	0.36	0.24	0.73	0.08	0	0	E005,7_Enh;E013,7_Enh;E017,7_Enh;E028,7_Enh;E030,7_Enh;E057,2_TssAFlnk;E058,7_Enh;E063,12_EnhBiv;E066,7_Enh;E067,7_Enh;E071,7_Enh;E072,7_Enh;E074,7_Enh;E079,7_Enh;E085,7_Enh;E091,7_Enh;E094,7_Enh;E099,7_Enh;E104,7_Enh;E110,12_EnhBiv;E117,2_TssAFlnk;E118,7_Enh;E122,2_TssAFlnk;E125,2_TssAFlnk;E127,7_Enh;E129,7_Enh	E001,18_EnhAc;E005,18_EnhAc;E006,15_EnhAF;E013,18_EnhAc;E017,13_EnhA1;E022,19_DNase;E025,18_EnhAc;E026,18_EnhAc;E027,19_DNase;E028,13_EnhA1;E029,22_PromP;E030,22_PromP;E031,22_PromP;E033,22_PromP;E035,22_PromP;E040,22_PromP;E049,18_EnhAc;E050,22_PromP;E052,14_EnhA2;E054,22_PromP;E055,18_EnhAc;E056,18_EnhAc;E057,13_EnhA1;E058,13_EnhA1;E063,16_EnhW1;E065,19_DNase;E066,14_EnhA2;E067,14_EnhA2;E068,16…	E001,H3K4me1_Enh;E007,H3K4me1_Enh;E013,H3K4me1_Enh;E017,H3K4me1_Enh;E023,H3K4me1_Enh;E025,H3K4me1_Enh;E027,H3K4me1_Enh;E028,H3K4me1_Enh;E030,H3K4me1_Enh;E049,H3K4me1_Enh;E052,H3K4me1_Enh;E055,H3K4me1_Enh;E057,H3K4me1_Enh;E058,H3K4me1_Enh;E063,H3K4me1_Enh;E066,H3K4me1_Enh;E067,H3K4me1_Enh;E068,H3K4me1_Enh;E069,H3K4me1_Enh;E071,H3K4me1_Enh;E072,H3K4me1_Enh;E073,H3K4me1_Enh;E074,H3K4me1_Enh;E075,H3K…	E006;E057;E083;E091;E117;E122	.	.	.	.	.	ENSG00000003987.9	MTMR7	0	0	NM_004686	MTMR7	0	0	INT	rs28652774
8	17351024	0	0	0	rs7011504	T	C	0.34	0.21	0.65	0.08	0	0	E017,7_Enh;E052,7_Enh;E058,7_Enh;E066,7_Enh;E067,7_Enh;E072,7_Enh;E073,7_Enh;E074,7_Enh;E079,7_Enh;E081,7_Enh;E084,7_Enh;E085,7_Enh;E091,7_Enh;E095,7_Enh;E098,7_Enh;E100,7_Enh;E102,7_Enh;E107,7_Enh;E108,7_Enh;E110,7_Enh;E118,7_Enh;E122,7_Enh;E125,7_Enh	E005,18_EnhAc;E006,17_EnhW2;E010,19_DNase;E011,19_DNase;E013,19_DNase;E017,18_EnhAc;E023,19_DNase;E025,19_DNase;E026,19_DNase;E027,19_DNase;E028,19_DNase;E049,19_DNase;E052,19_DNase;E053,19_DNase;E054,19_DNase;E055,19_DNase;E056,19_DNase;E057,17_EnhW2;E058,19_DNase;E065,19_DNase;E066,17_EnhW2;E067,15_EnhAF;E068,16_EnhW1;E069,17_EnhW2;E070,19_DNase;E071,17_EnhW2;E072,17_EnhW2;E073,17_EnhW2;E074,19…	E003,H3K9ac_Pro;E008,H3K9ac_Pro;E011,H3K9ac_Pro;E066,H3K9ac_Pro;E067,H3K9ac_Pro;E122,H3K9ac_Pro;E127,H3K9ac_Pro;E011,H3K4me1_Enh;E013,H3K4me1_Enh;E017,H3K4me1_Enh;E021,H3K4me1_Enh;E025,H3K4me1_Enh;E027,H3K4me1_Enh;E049,H3K4me1_Enh;E052,H3K4me1_Enh;E057,H3K4me1_Enh;E058,H3K4me1_Enh;E063,H3K4me1_Enh;E066,H3K4me1_Enh;E067,H3K4me1_Enh;E068,H3K4me1_Enh;E069,H3K4me1_Enh;E071,H3K4me1_Enh;E072,H3K4me1_En…	E017;E057;E081;E082;E085;E092;E094;E097;E098;E100;E109;E118;E119;E120;E121;E122;E125;E126;E127;E128	HUVEC,CFOS,UCD,None	Westra2013,Whole_Blood,ZDHHC2,0.0031226390800256727	.	.	VDR_3	ENSG00000003987.9	MTMR7	0	0	NM_004686	MTMR7	0	0	INT	rs7011504
5	167914589	0	0	0	rs11134480	T	C	0.34	0.14	0.19	0.11	0	0			E002,H3K4me1_Enh;E010,H3K4me1_Enh;E057,H3K4me1_Enh;E058,H3K4me1_Enh;E081,H3K4me1_Enh;E082,H3K4me1_Enh;E125,H3K4me1_Enh;E011,H3K4me3_Pro;E073,H3K27ac_Enh		.	.	.	.	BCL_disc4;STAT_known8;STAT_known9;Sox_3;THAP1_disc1	ENSG00000145934.11	ODZ2	0	0	NM_001122679	ODZ2	0	0	INT	rs11134480
6	32745041	0	0	0	rs17500510	G	A	0.04	0.07	0.04	0.1	0	0	E032,7_Enh;E036,7_Enh;E046,7_Enh;E051,7_Enh	E035,17_EnhW2;E036,17_EnhW2;E051,19_DNase	E035,H3K4me1_Enh;E036,H3K4me1_Enh;E046,H3K4me1_Enh;E050,H3K4me1_Enh;E051,H3K4me1_Enh;E105,H3K4me1_Enh	E032;E050	.	Westra2013,Whole_Blood,PSMB9,0.0018233007954514722;Westra2013,Whole_Blood,TAP2,7.269710103675546E-4	.	.	LRH1;NF-I_2;PPAR_1;Pax-6_2	ENSG00000237541.3	HLA-DQA2	0	0	NM_020056	HLA-DQA2	0	0	INT	rs17500510
6	31264211	0	0	0	rs9264475	C	T	0	0.03	0	0.01	0	0			E011,H3K4me3_Pro;E040,H3K27ac_Enh;E043,H3K27ac_Enh		.	.	.	.	ELF1_known1;Egr-1_disc2;Ets_disc2;Ets_known1;FEV;PU.1_known1;STAT_known10;STAT_known13;STAT_known4;STAT_known5;Tel2	ENSG00000204525.8	HLA-C	3	4537	NM_002117	HLA-C	3	4539	.	rs9264475
6	31399709	0	0	0	rs3915964	C	T	0.01	0.04	0	0.01	0	0	E001,1_TssA;E002,1_TssA;E003,1_TssA;E004,1_TssA;E005,1_TssA;E006,1_TssA;E007,1_TssA;E008,1_TssA;E009,10_TssBiv;E011,10_TssBiv;E012,10_TssBiv;E013,1_TssA;E014,1_TssA;E015,1_TssA;E016,1_TssA;E017,1_TssA;E018,1_TssA;E019,10_TssBiv;E020,10_TssBiv;E021,1_TssA;E022,1_TssA;E023,1_TssA;E024,1_TssA;E025,1_TssA;E026,1_TssA;E027,1_TssA;E028,1_TssA;E029,1_TssA;E030,2_TssAFlnk;E031,2_TssAFlnk;E032,2_TssAFlnk;…	E001,1_TssA;E002,1_TssA;E003,1_TssA;E004,1_TssA;E005,1_TssA;E006,1_TssA;E007,1_TssA;E008,1_TssA;E009,1_TssA;E010,1_TssA;E011,1_TssA;E012,1_TssA;E013,1_TssA;E014,1_TssA;E015,1_TssA;E016,1_TssA;E017,3_PromD1;E018,1_TssA;E019,1_TssA;E020,1_TssA;E021,1_TssA;E022,1_TssA;E023,3_PromD1;E024,1_TssA;E025,3_PromD1;E026,1_TssA;E027,1_TssA;E028,1_TssA;E029,3_PromD1;E030,3_PromD1;E031,3_PromD1;E032,2_PromU;E0…	E001,H3K4me3_Pro;E002,H3K4me3_Pro;E003,H3K4me3_Pro;E004,H3K4me3_Pro;E005,H3K4me3_Pro;E006,H3K4me3_Pro;E007,H3K4me3_Pro;E008,H3K4me3_Pro;E009,H3K4me3_Pro;E011,H3K4me3_Pro;E012,H3K4me3_Pro;E013,H3K4me3_Pro;E014,H3K4me3_Pro;E015,H3K4me3_Pro;E016,H3K4me3_Pro;E017,H3K4me3_Pro;E018,H3K4me3_Pro;E019,H3K4me3_Pro;E020,H3K4me3_Pro;E021,H3K4me3_Pro;E022,H3K4me3_Pro;E023,H3K4me3_Pro;E024,H3K4me3_Pro;E025,H3K…	E003;E004;E005;E006;E007;E008;E017;E021;E022;E028;E029;E032;E033;E034;E046;E050;E051;E055;E056;E057;E059;E080;E081;E082;E083;E086;E088;E089;E090;E091;E092;E093;E094;E097;E098;E100;E109;E114;E116;E117;E118;E119;E120;E121;E122;E123;E124;E125;E126;E127;E128	A549,CTCF,HudsonAlpha,DEX_100nM;A549,CTCF,HudsonAlpha,EtOH_0.02pct;AG04449,CTCF,UW,None;AG04450,CTCF,UW,None;AG09309,CTCF,UW,None;AG09319,CTCF,UW,None;AG10803,CTCF,UW,None;AoAF,CTCF,UW,None;BJ,CTCF,UW,None;Caco-2,CTCF,UW,None;Fibrobl,CTCF,UT-A,None;GM06990,CTCF,UW,None;GM12864,CTCF,UW,None;GM12865,CTCF,UW,None;GM12872,CTCF,UW,None;GM12873,CTCF,UW,None;GM12874,CTCF,UW,None;GM12875,CTCF,UW,None;GM1…	.	.	.	BHLHE40_disc2;CHD2_disc3;CTCF_disc8;EBF_disc2;Ets_disc9;NRSF_disc5;Znf143_disc4	ENSG00000204520.7	MICA	5	74	NR_036523	MICA	5	73	.	rs3915964
6	31422438	0	0	0	rs114215437	G	T	0.01	0.04	0	0.01	0	0			E012,H3K27ac_Enh;E038,H3K27ac_Enh;E041,H3K27ac_Enh;E056,H3K27ac_Enh;E111,H3K27ac_Enh;E018,H3K4me1_Enh;E032,H3K4me1_Enh;E056,H3K4me1_Enh		.	.	.	.	Dbx1;Fox;Foxa_known1;Foxa_known2;Foxa_known4;Foxc1_1;Foxd3;Foxf1;Foxf2;Foxi1;Foxj1_1;Foxj1_2;Foxj2_1;Foxk1;Foxl1_1;Foxo_1;Foxo_3;Foxp1;Foxq1;HDAC2_disc2;HDAC2_disc6;HMG-IY_2;Hoxa10;Hoxd10;Pax-4_5;Sox_15;Sox_18;Sox_19;Sox_2;Sox_7;Sox_9;Zfp105;p300_disc3;p300_disc5	ENSG00000206337.6	HCP5	0	0	NM_001177519	MICA	3	7124	.	rs114215437
6	31425239	0	0	0	rs114281305	C	T	0.01	0.04	0	0.01	0	0			E065,H3K4me1_Enh		.	.	.	.	.	ENSG00000206337.6	HCP5	0	0	NM_001177519	MICA	3	9925	.	rs114281305
6	31445541	0	0	0	rs116562656	A	C	0.01	0.04	0	0.01	0	0			E004,H3K9ac_Pro;E007,H3K9ac_Pro;E027,H3K9ac_Pro;E047,H3K9ac_Pro;E062,H3K9ac_Pro;E063,H3K9ac_Pro;E055,H3K27ac_Enh;E059,H3K27ac_Enh		.	.	.	.	Irf_disc3;Irf_known1;Irf_known2;Irf_known3;RXR::LXR	ENSG00000230174.1	XXbac-BPG181B23.4	0	0	NM_006674	HCP5	5	17637	.	rs116562656
6	31448767	0	0	0	rs114813526	C	T	0.01	0.04	0	0.01	0	0					.	.	.	.	Sox_19	ENSG00000206337.6	HCP5	0	0	NM_006674	HCP5	5	14411	.	rs114813526
6	31460826	0	0	0	rs142301460	A	C	0	0.03	0	0.01	0	0	E025,7_Enh;E038,7_Enh;E039,7_Enh;E048,7_Enh;E083,7_Enh;E123,7_Enh	E025,19_DNase	E025,H3K4me1_Enh;E038,H3K4me1_Enh;E039,H3K4me1_Enh;E040,H3K4me1_Enh;E043,H3K4me1_Enh;E045,H3K4me1_Enh;E048,H3K4me1_Enh;E056,H3K4me1_Enh;E076,H3K4me1_Enh;E079,H3K4me1_Enh;E093,H3K4me1_Enh;E096,H3K4me1_Enh;E109,H3K4me1_Enh;E113,H3K4me1_Enh;E038,H3K4me3_Pro;E043,H3K4me3_Pro;E047,H3K4me3_Pro;E055,H3K4me3_Pro;E056,H3K4me3_Pro;E099,H3K4me3_Pro;E113,H3K4me3_Pro;E044,H3K27ac_Enh;E045,H3K27ac_Enh;E072,H3K…	E055;E126	.	.	.	.	Hand1_2	ENSG00000206337.6	HCP5	0	0	NM_006674	HCP5	5	2352	.	rs142301460
6	31462823	0	0	0	rs115138709	A	C	0.04	0.05	0.0017	0.02	0	0	E001,11_BivFlnk;E003,12_EnhBiv;E005,7_Enh;E008,1_TssA;E010,12_EnhBiv;E013,7_Enh;E014,7_Enh;E015,11_BivFlnk;E016,7_Enh;E017,12_EnhBiv;E018,10_TssBiv;E019,12_EnhBiv;E020,7_Enh;E022,7_Enh;E023,2_TssAFlnk;E025,2_TssAFlnk;E026,7_Enh;E027,1_TssA;E028,7_Enh;E029,2_TssAFlnk;E030,11_BivFlnk;E031,2_TssAFlnk;E032,2_TssAFlnk;E033,1_TssA;E034,2_TssAFlnk;E035,2_TssAFlnk;E037,2_TssAFlnk;E038,2_TssAFlnk;E039,2_T…	E001,2_PromU;E002,16_EnhW1;E003,2_PromU;E004,16_EnhW1;E005,16_EnhW1;E006,16_EnhW1;E007,2_PromU;E008,2_PromU;E009,23_PromBiv;E010,23_PromBiv;E011,2_PromU;E012,16_EnhW1;E013,16_EnhW1;E014,2_PromU;E015,2_PromU;E016,2_PromU;E017,16_EnhW1;E018,2_PromU;E019,2_PromU;E020,2_PromU;E021,16_EnhW1;E022,16_EnhW1;E023,2_PromU;E024,16_EnhW1;E025,2_PromU;E026,2_PromU;E027,2_PromU;E028,2_PromU;E029,3_PromD1;E030,…	E001,H3K4me1_Enh;E003,H3K4me1_Enh;E005,H3K4me1_Enh;E006,H3K4me1_Enh;E007,H3K4me1_Enh;E008,H3K4me1_Enh;E010,H3K4me1_Enh;E011,H3K4me1_Enh;E012,H3K4me1_Enh;E013,H3K4me1_Enh;E014,H3K4me1_Enh;E015,H3K4me1_Enh;E016,H3K4me1_Enh;E017,H3K4me1_Enh;E018,H3K4me1_Enh;E019,H3K4me1_Enh;E020,H3K4me1_Enh;E021,H3K4me1_Enh;E022,H3K4me1_Enh;E023,H3K4me1_Enh;E025,H3K4me1_Enh;E026,H3K4me1_Enh;E027,H3K4me1_Enh;E028,H3K…	E003;E004;E007;E008;E021;E032;E033;E034;E046;E057;E109;E116;E117;E124	GM12878,NFKB,Stanford,TNFa;HeLa-S3,AP2ALPHA,UCD,None;HeLa-S3,AP2GAMMA,UCD,None;HeLa-S3,BAF155,Stanford,None	.	.	.	LF-A1	ENSG00000206337.6	HCP5	0	0	NM_006674	HCP5	5	355	.	rs115138709
6	31465647	0	0	0	rs138681557	A	G	0	0.03	0	0.01	0	0	E029,6_EnhG;E031,3_TxFlnk;E032,6_EnhG;E033,3_TxFlnk;E034,3_TxFlnk;E037,2_TssAFlnk;E038,2_TssAFlnk;E039,2_TssAFlnk;E040,2_TssAFlnk;E041,2_TssAFlnk;E042,2_TssAFlnk;E043,3_TxFlnk;E044,3_TxFlnk;E045,2_TssAFlnk;E046,3_TxFlnk;E047,2_TssAFlnk;E048,1_TssA;E051,7_Enh;E062,3_TxFlnk;E063,7_Enh;E077,7_Enh;E096,6_EnhG;E106,6_EnhG;E113,6_EnhG;E116,2_TssAFlnk;E124,3_TxFlnk	E029,4_PromD2;E030,16_EnhW1;E031,9_TxReg;E032,9_TxReg;E033,9_TxReg;E034,9_TxReg;E035,12_TxEnhW;E037,9_TxReg;E038,9_TxReg;E039,9_TxReg;E040,9_TxReg;E041,9_TxReg;E042,9_TxReg;E043,9_TxReg;E044,9_TxReg;E045,9_TxReg;E046,9_TxReg;E047,9_TxReg;E048,9_TxReg;E050,4_PromD2;E051,4_PromD2;E062,9_TxReg;E063,22_PromP;E077,10_TxEnh5;E078,12_TxEnhW;E093,16_EnhW1;E101,22_PromP;E102,12_TxEnhW;E106,12_TxEnhW;E110,…	E025,H3K4me3_Pro;E031,H3K4me3_Pro;E032,H3K4me3_Pro;E033,H3K4me3_Pro;E034,H3K4me3_Pro;E035,H3K4me3_Pro;E037,H3K4me3_Pro;E038,H3K4me3_Pro;E039,H3K4me3_Pro;E040,H3K4me3_Pro;E041,H3K4me3_Pro;E042,H3K4me3_Pro;E043,H3K4me3_Pro;E044,H3K4me3_Pro;E045,H3K4me3_Pro;E046,H3K4me3_Pro;E047,H3K4me3_Pro;E048,H3K4me3_Pro;E062,H3K4me3_Pro;E063,H3K4me3_Pro;E074,H3K4me3_Pro;E075,H3K4me3_Pro;E076,H3K4me3_Pro;E077,H3K…	E034;E046	.	.	.	.	Zfp410	ENSG00000206337.6	HCP5	0	0	NM_006674	HCP5	0	0	U3	rs138681557
6	31466221	0	0	0	rs150934595	C	T	0.04	0.05	0.0017	0.02	0	0	E029,6_EnhG;E031,6_EnhG;E032,6_EnhG;E033,2_TssAFlnk;E034,6_EnhG;E037,2_TssAFlnk;E038,7_Enh;E039,6_EnhG;E040,7_Enh;E041,7_Enh;E042,2_TssAFlnk;E043,6_EnhG;E044,3_TxFlnk;E045,7_Enh;E046,6_EnhG;E047,7_Enh;E048,2_TssAFlnk;E062,6_EnhG;E077,7_Enh;E096,6_EnhG;E104,7_Enh;E106,6_EnhG;E113,6_EnhG;E116,7_Enh;E124,6_EnhG	E029,12_TxEnhW;E030,17_EnhW2;E031,10_TxEnh5;E032,10_TxEnh5;E033,12_TxEnhW;E034,4_PromD2;E035,17_EnhW2;E037,9_TxReg;E038,9_TxReg;E039,9_TxReg;E040,9_TxReg;E041,9_TxReg;E042,9_TxReg;E043,9_TxReg;E044,9_TxReg;E045,9_TxReg;E046,9_TxReg;E047,10_TxEnh5;E048,9_TxReg;E050,12_TxEnhW;E062,4_PromD2;E077,12_TxEnhW;E093,17_EnhW2;E102,17_EnhW2;E110,17_EnhW2;E112,17_EnhW2;E116,12_TxEnhW;E124,12_TxEnhW	E007,H3K4me1_Enh;E012,H3K4me1_Enh;E027,H3K4me1_Enh;E029,H3K4me1_Enh;E031,H3K4me1_Enh;E032,H3K4me1_Enh;E033,H3K4me1_Enh;E034,H3K4me1_Enh;E037,H3K4me1_Enh;E038,H3K4me1_Enh;E039,H3K4me1_Enh;E040,H3K4me1_Enh;E041,H3K4me1_Enh;E042,H3K4me1_Enh;E043,H3K4me1_Enh;E044,H3K4me1_Enh;E045,H3K4me1_Enh;E046,H3K4me1_Enh;E047,H3K4me1_Enh;E048,H3K4me1_Enh;E050,H3K4me1_Enh;E051,H3K4me1_Enh;E062,H3K4me1_Enh;E063,H3K…		.	.	.	.	CACD_2;Ets_disc2;p300_disc4	ENSG00000206337.6	HCP5	0	0	NM_006674	HCP5	3	411	.	rs150934595
6	31469102	0	0	0	rs138364997	C	T	0.01	0.04	0	0.01	0	0	E032,6_EnhG;E033,7_Enh;E034,6_EnhG;E037,7_Enh;E038,7_Enh;E039,7_Enh;E040,7_Enh;E041,7_Enh;E042,7_Enh;E043,7_Enh;E044,6_EnhG;E045,7_Enh;E046,6_EnhG;E047,7_Enh;E048,7_Enh;E062,7_Enh;E090,7_Enh;E113,6_EnhG;E116,7_Enh;E121,7_Enh	E030,17_EnhW2;E032,10_TxEnh5;E033,17_EnhW2;E034,10_TxEnh5;E037,10_TxEnh5;E038,10_TxEnh5;E039,10_TxEnh5;E040,10_TxEnh5;E041,10_TxEnh5;E042,10_TxEnh5;E043,10_TxEnh5;E044,12_TxEnhW;E045,12_TxEnhW;E046,10_TxEnh5;E047,10_TxEnh5;E048,10_TxEnh5;E050,17_EnhW2;E062,12_TxEnhW;E093,17_EnhW2;E112,17_EnhW2;E115,17_EnhW2;E116,17_EnhW2	E029,H3K4me1_Enh;E031,H3K4me1_Enh;E032,H3K4me1_Enh;E033,H3K4me1_Enh;E034,H3K4me1_Enh;E037,H3K4me1_Enh;E038,H3K4me1_Enh;E039,H3K4me1_Enh;E040,H3K4me1_Enh;E041,H3K4me1_Enh;E042,H3K4me1_Enh;E043,H3K4me1_Enh;E044,H3K4me1_Enh;E045,H3K4me1_Enh;E046,H3K4me1_Enh;E047,H3K4me1_Enh;E048,H3K4me1_Enh;E050,H3K4me1_Enh;E062,H3K4me1_Enh;E063,H3K4me1_Enh;E071,H3K4me1_Enh;E075,H3K4me1_Enh;E077,H3K4me1_Enh;E079,H3K…		.	.	.	.	AP-1_disc7;Ik-1_2;Maf_known1	ENSG00000206337.6	HCP5	0	0	NR_002812	HCG26	5	2125	.	rs138364997
6	31482376	0	0	0	rs2904774	A	G	0.0041	0.03	0	0.01	0	0			E006,H3K9ac_Pro;E025,H3K9ac_Pro;E062,H3K9ac_Pro;E055,H3K4me3_Pro;E056,H3K4me1_Enh;E118,H3K4me1_Enh;E100,H3K27ac_Enh		.	.	.	.	Pax-5_known2;Pou3f3	ENSG00000206337.6	HCP5	3	4869	NR_002812	HCG26	3	9967	.	rs2904774
6	31562498	0	0	0	rs9267494	T	C	0.01	0.04	0	0.01	0	0	E029,7_Enh;E030,7_Enh;E031,7_Enh;E032,7_Enh;E034,6_EnhG;E035,7_Enh;E036,7_Enh;E037,7_Enh;E038,7_Enh;E040,7_Enh;E041,7_Enh;E042,7_Enh;E043,7_Enh;E046,7_Enh;E048,7_Enh;E050,7_Enh;E093,7_Enh;E113,7_Enh;E116,7_Enh;E122,7_Enh;E123,7_Enh;E124,7_Enh	E029,15_EnhAF;E030,14_EnhA2;E031,15_EnhAF;E032,15_EnhAF;E033,17_EnhW2;E034,17_EnhW2;E035,17_EnhW2;E037,15_EnhAF;E038,17_EnhW2;E039,17_EnhW2;E040,15_EnhAF;E041,13_EnhA1;E042,15_EnhAF;E043,15_EnhAF;E044,17_EnhW2;E045,17_EnhW2;E046,15_EnhAF;E047,17_EnhW2;E048,15_EnhAF;E050,17_EnhW2;E051,17_EnhW2;E062,17_EnhW2;E093,17_EnhW2;E112,17_EnhW2;E116,17_EnhW2;E124,14_EnhA2	E001,H3K4me3_Pro;E007,H3K4me3_Pro;E032,H3K4me3_Pro;E041,H3K4me3_Pro;E042,H3K4me3_Pro;E045,H3K4me3_Pro;E048,H3K4me3_Pro;E056,H3K4me3_Pro;E062,H3K4me3_Pro;E101,H3K4me3_Pro;E113,H3K4me3_Pro;E124,H3K4me3_Pro;E006,H3K4me1_Enh;E013,H3K4me1_Enh;E023,H3K4me1_Enh;E026,H3K4me1_Enh;E028,H3K4me1_Enh;E029,H3K4me1_Enh;E030,H3K4me1_Enh;E031,H3K4me1_Enh;E032,H3K4me1_Enh;E034,H3K4me1_Enh;E035,H3K4me1_Enh;E036,H3K…	E116	GM15510,NFKB,Stanford,None	.	.	.	TEF-1_2	ENSG00000204498.6	NFKBIL1	3	3668	NM_005007	NFKBIL1	3	3668	INT	rs9267494
6	31563533	0	0	0	rs7762619	T	G	0.01	0.04	0	0.01	0	0	E013,7_Enh;E017,7_Enh;E023,7_Enh;E025,7_Enh;E026,7_Enh;E029,7_Enh;E031,7_Enh;E032,7_Enh;E035,7_Enh;E036,7_Enh;E037,7_Enh;E041,7_Enh;E046,7_Enh;E049,7_Enh;E050,7_Enh;E051,7_Enh;E052,7_Enh;E055,7_Enh;E058,7_Enh;E080,7_Enh;E090,7_Enh;E099,7_Enh;E101,7_Enh;E113,7_Enh;E116,7_Enh;E120,7_Enh;E121,7_Enh;E122,7_Enh;E123,7_Enh;E124,2_TssAFlnk;E125,7_Enh;E129,7_Enh	E001,19_DNase;E005,19_DNase;E006,17_EnhW2;E011,19_DNase;E013,19_DNase;E017,17_EnhW2;E023,15_EnhAF;E025,14_EnhA2;E026,14_EnhA2;E027,19_DNase;E028,19_DNase;E029,15_EnhAF;E030,17_EnhW2;E031,14_EnhA2;E032,18_EnhAc;E033,17_EnhW2;E034,17_EnhW2;E035,17_EnhW2;E036,16_EnhW1;E037,17_EnhW2;E038,17_EnhW2;E040,17_EnhW2;E041,14_EnhA2;E042,17_EnhW2;E043,19_DNase;E044,17_EnhW2;E045,17_EnhW2;E046,17_EnhW2;E047,17…	E006,H3K27ac_Enh;E012,H3K27ac_Enh;E026,H3K27ac_Enh;E032,H3K27ac_Enh;E034,H3K27ac_Enh;E037,H3K27ac_Enh;E040,H3K27ac_Enh;E041,H3K27ac_Enh;E042,H3K27ac_Enh;E045,H3K27ac_Enh;E048,H3K27ac_Enh;E049,H3K27ac_Enh;E055,H3K27ac_Enh;E061,H3K27ac_Enh;E063,H3K27ac_Enh;E106,H3K27ac_Enh;E111,H3K27ac_Enh;E113,H3K27ac_Enh;E116,H3K27ac_Enh;E121,H3K27ac_Enh;E122,H3K27ac_Enh;E123,H3K27ac_Enh;E124,H3K27ac_Enh;E125,H3K…	E006;E017;E028;E029;E050;E055;E056;E080;E091;E114;E116;E120;E121;E122;E123;E124;E125;E126;E128	HUVEC,CFOS,UCD,None;HUVEC,CJUN,Stanford,None;HUVEC,GATA2,UCD,None;K562,CJUN,Stanford,IFNa6h;K562,CJUN,Stanford,IFNg30;K562,FOSL1,HudsonAlpha,None;K562,GATA2,UChicago,None;K562,HDAC2,HudsonAlpha,None;K562,JUND,UChicago,None;K562,MAFK,Stanford,None;K562,NFE2,Stanford,None	.	.	.	.	ENSG00000204498.6	NFKBIL1	3	4703	NM_005007	NFKBIL1	3	4703	INT	rs7762619
6	31575186	0	0	0	rs1800750	G	A	0.01	0.04	0	0.01	0	0	E005,7_Enh;E029,7_Enh;E030,7_Enh;E031,2_TssAFlnk;E032,7_Enh;E033,7_Enh;E034,2_TssAFlnk;E035,7_Enh;E036,7_Enh;E037,7_Enh;E038,2_TssAFlnk;E039,2_TssAFlnk;E040,2_TssAFlnk;E041,2_TssAFlnk;E042,2_TssAFlnk;E043,2_TssAFlnk;E044,2_TssAFlnk;E045,2_TssAFlnk;E046,7_Enh;E047,7_Enh;E048,7_Enh;E050,7_Enh;E051,7_Enh;E057,7_Enh;E058,7_Enh;E062,7_Enh;E063,7_Enh;E066,7_Enh;E076,7_Enh;E077,2_TssAFlnk;E080,12_EnhBiv…	E025,22_PromP;E027,17_EnhW2;E028,17_EnhW2;E029,3_PromD1;E030,3_PromD1;E031,3_PromD1;E032,3_PromD1;E033,2_PromU;E034,3_PromD1;E035,14_EnhA2;E036,16_EnhW1;E037,3_PromD1;E038,3_PromD1;E039,3_PromD1;E040,3_PromD1;E041,3_PromD1;E042,3_PromD1;E043,3_PromD1;E044,3_PromD1;E045,3_PromD1;E046,3_PromD1;E047,3_PromD1;E048,3_PromD1;E050,14_EnhA2;E051,14_EnhA2;E057,23_PromBiv;E058,23_PromBiv;E062,14_EnhA2;E063…	E001,H3K4me1_Enh;E005,H3K4me1_Enh;E007,H3K4me1_Enh;E012,H3K4me1_Enh;E013,H3K4me1_Enh;E015,H3K4me1_Enh;E024,H3K4me1_Enh;E025,H3K4me1_Enh;E027,H3K4me1_Enh;E029,H3K4me1_Enh;E030,H3K4me1_Enh;E031,H3K4me1_Enh;E032,H3K4me1_Enh;E033,H3K4me1_Enh;E034,H3K4me1_Enh;E035,H3K4me1_Enh;E036,H3K4me1_Enh;E037,H3K4me1_Enh;E038,H3K4me1_Enh;E039,H3K4me1_Enh;E040,H3K4me1_Enh;E041,H3K4me1_Enh;E042,H3K4me1_Enh;E043,H3K…	E032;E116	.	.	.	.	HMG-IY_1;Smad3_2;Smad_2	ENSG00000232810.3	TNF	5	380	NM_000594	TNF	5	385	.	rs1800750
		0	0	0	rs199635325	CCT	C	0.01	0.04	0	0.01	0	0	E031,7_Enh;E032,7_Enh;E034,2_TssAFlnk;E036,7_Enh;E037,7_Enh;E041,7_Enh;E043,7_Enh;E046,7_Enh;E093,7_Enh	E029,17_EnhW2;E031,18_EnhAc;E032,14_EnhA2;E033,17_EnhW2;E034,14_EnhA2;E037,17_EnhW2;E038,17_EnhW2;E039,17_EnhW2;E040,17_EnhW2;E041,17_EnhW2;E042,17_EnhW2;E043,17_EnhW2;E044,17_EnhW2;E045,17_EnhW2;E046,14_EnhA2;E047,17_EnhW2;E048,17_EnhW2;E062,17_EnhW2;E093,17_EnhW2;E116,17_EnhW2	E006,H3K4me3_Pro;E031,H3K4me3_Pro;E032,H3K4me3_Pro;E034,H3K4me3_Pro;E037,H3K4me3_Pro;E038,H3K4me3_Pro;E041,H3K4me3_Pro;E045,H3K4me3_Pro;E046,H3K4me3_Pro;E048,H3K4me3_Pro;E056,H3K4me3_Pro;E062,H3K4me3_Pro;E113,H3K4me3_Pro;E116,H3K4me3_Pro;E021,H3K4me1_Enh;E029,H3K4me1_Enh;E030,H3K4me1_Enh;E031,H3K4me1_Enh;E032,H3K4me1_Enh;E034,H3K4me1_Enh;E036,H3K4me1_Enh;E037,H3K4me1_Enh;E038,H3K4me1_Enh;E039,H3K…		.	.	.	.	BDP1_disc3;LUN-1;NF-E2_disc4	ENSG00000204475.4	NCR3	0	0	NM_001145466	NCR3	0	0	INT	rs199635325
6	31598586	0	0	0	rs9267510	T	C	0.01	0.04	0	0.01	0	0	E029,7_Enh;E030,7_Enh;E031,7_Enh;E032,7_Enh;E033,7_Enh;E034,7_Enh;E036,7_Enh;E037,7_Enh;E038,7_Enh;E039,7_Enh;E040,7_Enh;E041,2_TssAFlnk;E042,7_Enh;E043,7_Enh;E044,7_Enh;E045,7_Enh;E046,7_Enh;E047,7_Enh;E048,7_Enh;E050,7_Enh;E051,7_Enh;E055,2_TssAFlnk;E062,7_Enh;E066,7_Enh;E077,7_Enh;E089,7_Enh;E093,7_Enh;E098,7_Enh;E101,7_Enh;E106,7_Enh;E107,7_Enh;E112,7_Enh;E113,7_Enh;E115,7_Enh;E116,7_Enh;E117…	E001,19_DNase;E002,19_DNase;E003,19_DNase;E004,19_DNase;E005,19_DNase;E006,19_DNase;E007,19_DNase;E008,19_DNase;E009,19_DNase;E010,19_DNase;E011,19_DNase;E012,19_DNase;E013,19_DNase;E014,19_DNase;E015,19_DNase;E016,19_DNase;E017,19_DNase;E018,19_DNase;E019,19_DNase;E020,19_DNase;E021,19_DNase;E022,19_DNase;E023,19_DNase;E024,19_DNase;E025,19_DNase;E026,19_DNase;E027,19_DNase;E028,19_DNase;E029,16…	E001,H3K4me1_Enh;E009,H3K4me1_Enh;E029,H3K4me1_Enh;E030,H3K4me1_Enh;E031,H3K4me1_Enh;E032,H3K4me1_Enh;E033,H3K4me1_Enh;E034,H3K4me1_Enh;E036,H3K4me1_Enh;E037,H3K4me1_Enh;E038,H3K4me1_Enh;E039,H3K4me1_Enh;E040,H3K4me1_Enh;E041,H3K4me1_Enh;E042,H3K4me1_Enh;E043,H3K4me1_Enh;E044,H3K4me1_Enh;E045,H3K4me1_Enh;E046,H3K4me1_Enh;E047,H3K4me1_Enh;E048,H3K4me1_Enh;E050,H3K4me1_Enh;E051,H3K4me1_Enh;E055,H3K…	E008;E028;E032;E033;E046;E093;E116;E118;E119	GM15510,NFKB,Stanford,None;K562,POL2,Stanford,None;T-REx-HEK293,ZNF263,UCD,None	.	.	.	AIRE_1;LBP-9;LRH1;SF1;Sox_14	ENSG00000204475.4	NCR3	5	5600	NM_001145466	NCR3	5	5600	.	rs9267510
6	31600642	0	0	0	rs9267512	T	C	0.01	0.04	0	0.01	0	0	E001,7_Enh;E008,7_Enh		E001,H3K4me1_Enh;E015,H3K4me1_Enh;E118,H3K4me1_Enh;E008,H3K27ac_Enh;E015,H3K27ac_Enh;E017,H3K9ac_Pro;E049,H3K9ac_Pro;E083,H3K9ac_Pro;E107,H3K9ac_Pro;E108,H3K9ac_Pro;E111,H3K9ac_Pro;E115,H3K9ac_Pro;E056,H3K4me3_Pro;E059,H3K4me3_Pro	E116	.	.	.	.	Egr-1_known2;Klf7;MAZ;MZF1::1-4_2;Pax-4_3;Pou2f2_disc2;RXRA_known6;STAT_disc7;ZNF219;Zfp281;Zfp740	ENSG00000204475.4	NCR3	5	7656	NM_001145466	NCR3	5	7656	.	rs9267512
6	31950687	0	0	0	rs4151659	A	G	0.04	0.04	0	0.01	0	1	E023,7_Enh;E025,6_EnhG;E063,7_Enh;E091,6_EnhG;E117,7_Enh	E023,17_EnhW2;E025,14_EnhA2;E063,11_TxEnh3;E066,17_EnhW2;E111,11_TxEnh3	E007,H3K9ac_Pro;E023,H3K9ac_Pro;E025,H3K9ac_Pro;E049,H3K9ac_Pro;E062,H3K9ac_Pro;E063,H3K9ac_Pro;E066,H3K9ac_Pro;E067,H3K9ac_Pro;E072,H3K9ac_Pro;E103,H3K9ac_Pro;E107,H3K9ac_Pro;E110,H3K9ac_Pro;E111,H3K9ac_Pro;E117,H3K9ac_Pro;E023,H3K4me1_Enh;E025,H3K4me1_Enh;E056,H3K4me1_Enh;E063,H3K4me1_Enh;E066,H3K4me1_Enh;E091,H3K4me1_Enh;E094,H3K4me1_Enh;E096,H3K4me1_Enh;E099,H3K4me1_Enh;E113,H3K4me1_Enh;E117,…		.	.	.	.	EWSR1-FLI1;HDAC2_disc6	ENSG00000243649.4	CFB	0	0	NM_001710	CFB	0	0	NSM	rs4151659
10	10567556	0	0	0	rs7916988	T	C	0.08	0.09	0.17	0.1	0	0	E095,7_Enh		E004,H3K27ac_Enh;E068,H3K27ac_Enh;E008,H3K9ac_Pro;E009,H3K4me1_Enh;E011,H3K4me1_Enh;E025,H3K4me1_Enh;E068,H3K4me1_Enh;E095,H3K4me1_Enh		.	.	.	.	Ik-3	ENSG00000227823.1	RP11-271F18.2	5	105270	NR_027082	SFTA1P	3	216881	.	rs7916988
10	10567615	0	0	0	rs7896493	G	A	0.11	0.09	0.17	0.1	0	0	E095,7_Enh		E004,H3K27ac_Enh;E068,H3K27ac_Enh;E008,H3K9ac_Pro;E009,H3K4me1_Enh;E011,H3K4me1_Enh;E025,H3K4me1_Enh;E068,H3K4me1_Enh;E095,H3K4me1_Enh;E109,H3K4me3_Pro		.	.	.	.	.	ENSG00000227823.1	RP11-271F18.2	5	105329	NR_027082	SFTA1P	3	216822	.	rs7896493
6	152121337	0	0	0	rs34070858	T	G	0.04	0.08	0.07	0.16	0	0	E067,6_EnhG;E071,6_EnhG;E072,6_EnhG	E072,11_TxEnh3	E041,H3K27ac_Enh;E043,H3K27ac_Enh;E044,H3K27ac_Enh;E045,H3K27ac_Enh;E047,H3K27ac_Enh;E050,H3K27ac_Enh;E063,H3K27ac_Enh;E067,H3K27ac_Enh;E069,H3K27ac_Enh;E108,H3K27ac_Enh;E111,H3K27ac_Enh;E047,H3K9ac_Pro;E068,H3K9ac_Pro;E108,H3K9ac_Pro;E125,H3K9ac_Pro;E067,H3K4me1_Enh;E068,H3K4me1_Enh;E071,H3K4me1_Enh;E072,H3K4me1_Enh;E073,H3K4me1_Enh;E074,H3K4me1_Enh;E078,H3K4me1_Enh;E105,H3K4me1_Enh;E074,H3K4me3…	E059	.	.	.	.	Evi-1_5	ENSG00000091831.16	ESR1	0	0	NM_033071	SYNE1	3	345	.	rs34070858
6	152122609	0	0	0	rs2295190	G	T	0.04	0.06	0.07	0.16	1	1	E023,6_EnhG;E063,6_EnhG;E068,6_EnhG;E074,6_EnhG;E095,6_EnhG;E097,6_EnhG;E098,6_EnhG;E100,7_Enh;E104,7_Enh;E107,6_EnhG;E108,6_EnhG	E023,11_TxEnh3;E025,11_TxEnh3;E027,11_TxEnh3;E063,11_TxEnh3;E068,11_TxEnh3;E069,11_TxEnh3;E071,11_TxEnh3;E073,11_TxEnh3;E074,11_TxEnh3;E095,11_TxEnh3;E100,11_TxEnh3;E105,11_TxEnh3;E107,11_TxEnh3;E108,11_TxEnh3;E111,11_TxEnh3	E005,H3K4me3_Pro;E023,H3K4me3_Pro;E074,H3K4me3_Pro;E007,H3K9ac_Pro;E068,H3K9ac_Pro;E108,H3K9ac_Pro;E125,H3K9ac_Pro;E023,H3K4me1_Enh;E055,H3K4me1_Enh;E063,H3K4me1_Enh;E067,H3K4me1_Enh;E068,H3K4me1_Enh;E071,H3K4me1_Enh;E072,H3K4me1_Enh;E073,H3K4me1_Enh;E074,H3K4me1_Enh;E078,H3K4me1_Enh;E095,H3K4me1_Enh;E096,H3K4me1_Enh;E097,H3K4me1_Enh;E098,H3K4me1_Enh;E100,H3K4me1_Enh;E104,H3K4me1_Enh;E105,H3K4me1…	E118	.	.	.	.	Ets_known1;Ets_known2;PU.1_disc1;TATA_disc8;p300_disc10	ENSG00000131018.17	SYNE1	0	0	NM_033071	SYNE1	0	0	NSM	rs2295190
6	152123929	0	0	0	rs11754998	T	A	0.04	0.06	0.07	0.16	0	0	E052,7_Enh;E087,7_Enh;E129,6_EnhG		E023,H3K4me1_Enh;E027,H3K4me1_Enh;E052,H3K4me1_Enh;E055,H3K4me1_Enh;E063,H3K4me1_Enh;E067,H3K4me1_Enh;E068,H3K4me1_Enh;E072,H3K4me1_Enh;E073,H3K4me1_Enh;E074,H3K4me1_Enh;E087,H3K4me1_Enh;E097,H3K4me1_Enh;E107,H3K4me1_Enh;E108,H3K4me1_Enh;E110,H3K4me1_Enh;E127,H3K4me1_Enh;E129,H3K4me1_Enh;E025,H3K9ac_Pro;E027,H3K9ac_Pro;E068,H3K9ac_Pro;E087,H3K9ac_Pro;E108,H3K9ac_Pro;E125,H3K9ac_Pro;E041,H3K27ac_E…		.	.	.	.	ELF1_disc2;Ets_disc9;Ets_known3;TATA_disc5;UF1H3BETA;VDR_2;Zfp281	ENSG00000131018.17	SYNE1	0	0	NM_033071	SYNE1	0	0	INT	rs11754998
6	152128839	0	0	0	rs35878677	A	C	0.04	0.06	0.08	0.16	0	0	E057,7_Enh;E058,7_Enh;E091,7_Enh;E095,6_EnhG;E096,6_EnhG;E097,7_Enh;E099,7_Enh;E108,6_EnhG;E110,7_Enh;E117,7_Enh;E127,7_Enh	E057,11_TxEnh3;E058,18_EnhAc;E091,11_TxEnh3;E099,11_TxEnh3;E127,11_TxEnh3	E005,H3K27ac_Enh;E017,H3K27ac_Enh;E021,H3K27ac_Enh;E037,H3K27ac_Enh;E039,H3K27ac_Enh;E041,H3K27ac_Enh;E043,H3K27ac_Enh;E050,H3K27ac_Enh;E055,H3K27ac_Enh;E056,H3K27ac_Enh;E058,H3K27ac_Enh;E063,H3K27ac_Enh;E069,H3K27ac_Enh;E071,H3K27ac_Enh;E072,H3K27ac_Enh;E073,H3K27ac_Enh;E076,H3K27ac_Enh;E078,H3K27ac_Enh;E080,H3K27ac_Enh;E087,H3K27ac_Enh;E089,H3K27ac_Enh;E090,H3K27ac_Enh;E091,H3K27ac_Enh;E095,H3K…	E057;E083;E091;E093	.	.	.	.	BHLHE40_disc2	ENSG00000131018.17	SYNE1	0	0	NM_033071	SYNE1	0	0	INT	rs35878677
6	152129452	0	0	0	rs67734009	T	C	0.04	0.06	0.08	0.16	0	0	E005,7_Enh;E017,6_EnhG;E023,6_EnhG;E025,6_EnhG;E049,6_EnhG;E052,6_EnhG;E057,7_Enh;E058,7_Enh;E063,6_EnhG;E078,6_EnhG;E090,6_EnhG;E091,7_Enh;E094,6_EnhG;E095,6_EnhG;E096,6_EnhG;E097,7_Enh;E099,7_Enh;E103,6_EnhG;E104,7_Enh;E105,6_EnhG;E107,6_EnhG;E108,6_EnhG;E110,7_Enh;E121,6_EnhG;E122,7_Enh;E123,12_EnhBiv;E126,7_Enh;E127,7_Enh;E128,6_EnhG	E005,18_EnhAc;E017,11_TxEnh3;E023,11_TxEnh3;E025,11_TxEnh3;E026,11_TxEnh3;E049,11_TxEnh3;E052,11_TxEnh3;E057,11_TxEnh3;E063,13_EnhA1;E066,11_TxEnh3;E075,11_TxEnh3;E076,11_TxEnh3;E077,11_TxEnh3;E078,11_TxEnh3;E080,11_TxEnh3;E083,11_TxEnh3;E084,11_TxEnh3;E088,11_TxEnh3;E089,11_TxEnh3;E090,11_TxEnh3;E091,13_EnhA1;E092,11_TxEnh3;E095,11_TxEnh3;E097,11_TxEnh3;E099,18_EnhAc;E100,11_TxEnh3;E101,11_TxEnh…	E002,H3K4me3_Pro;E023,H3K4me3_Pro;E025,H3K4me3_Pro;E055,H3K4me3_Pro;E056,H3K4me3_Pro;E063,H3K4me3_Pro;E075,H3K4me3_Pro;E076,H3K4me3_Pro;E077,H3K4me3_Pro;E078,H3K4me3_Pro;E084,H3K4me3_Pro;E089,H3K4me3_Pro;E091,H3K4me3_Pro;E096,H3K4me3_Pro;E097,H3K4me3_Pro;E102,H3K4me3_Pro;E104,H3K4me3_Pro;E107,H3K4me3_Pro;E108,H3K4me3_Pro;E110,H3K4me3_Pro;E111,H3K4me3_Pro;E121,H3K4me3_Pro;E123,H3K4me3_Pro;E126,H3K…	E091	.	.	.	.	.	ENSG00000131018.17	SYNE1	0	0	NM_033071	SYNE1	0	0	INT	rs67734009
6	152134386	0	0	0	rs66553845	C	T	0.31	0.09	0.08	0.17	0	0			E040,H3K27ac_Enh;E041,H3K27ac_Enh;E043,H3K27ac_Enh;E044,H3K27ac_Enh;E050,H3K27ac_Enh;E063,H3K27ac_Enh;E068,H3K27ac_Enh;E072,H3K27ac_Enh;E102,H3K27ac_Enh;E106,H3K27ac_Enh;E108,H3K27ac_Enh;E111,H3K27ac_Enh;E047,H3K9ac_Pro;E063,H3K9ac_Pro;E074,H3K9ac_Pro;E067,H3K4me1_Enh;E071,H3K4me1_Enh;E074,H3K4me1_Enh;E110,H3K4me1_Enh		.	.	.	.	.	ENSG00000131018.17	SYNE1	0	0	NM_033071	SYNE1	0	0	INT	rs66553845
6	152134543	0	0	0	rs36011515	C	T	0.05	0.06	0.08	0.16	0	0			E040,H3K27ac_Enh;E041,H3K27ac_Enh;E043,H3K27ac_Enh;E044,H3K27ac_Enh;E050,H3K27ac_Enh;E063,H3K27ac_Enh;E068,H3K27ac_Enh;E072,H3K27ac_Enh;E102,H3K27ac_Enh;E106,H3K27ac_Enh;E108,H3K27ac_Enh;E111,H3K27ac_Enh;E047,H3K9ac_Pro;E063,H3K9ac_Pro;E074,H3K9ac_Pro;E067,H3K4me1_Enh;E071,H3K4me1_Enh;E074,H3K4me1_Enh;E110,H3K4me1_Enh		.	.	.	.	E2A_1;E2A_2;ZEB1_known4	ENSG00000131018.17	SYNE1	0	0	NM_033071	SYNE1	0	0	INT	rs36011515
6	152134613	0	0	0	rs35298242	G	A	0.05	0.06	0.08	0.16	0	0			E040,H3K27ac_Enh;E041,H3K27ac_Enh;E043,H3K27ac_Enh;E044,H3K27ac_Enh;E050,H3K27ac_Enh;E063,H3K27ac_Enh;E068,H3K27ac_Enh;E072,H3K27ac_Enh;E102,H3K27ac_Enh;E106,H3K27ac_Enh;E108,H3K27ac_Enh;E111,H3K27ac_Enh;E047,H3K9ac_Pro;E063,H3K9ac_Pro;E074,H3K9ac_Pro;E067,H3K4me1_Enh;E071,H3K4me1_Enh;E074,H3K4me1_Enh;E110,H3K4me1_Enh		.	.	.	.	AP-2_known3;AP-2_known4;ELF1_disc2;Ets_disc9;Irf_disc4;SP1_known1;TATA_disc4	ENSG00000131018.17	SYNE1	0	0	NM_033071	SYNE1	0	0	INT	rs35298242
6	152134963	0	0	0	rs13211987	G	A	0.04	0.06	0.08	0.16	0	0			E040,H3K27ac_Enh;E041,H3K27ac_Enh;E043,H3K27ac_Enh;E044,H3K27ac_Enh;E045,H3K27ac_Enh;E047,H3K27ac_Enh;E050,H3K27ac_Enh;E058,H3K27ac_Enh;E063,H3K27ac_Enh;E067,H3K27ac_Enh;E072,H3K27ac_Enh;E102,H3K27ac_Enh;E111,H3K27ac_Enh;E047,H3K9ac_Pro;E063,H3K9ac_Pro;E074,H3K9ac_Pro;E067,H3K4me1_Enh;E071,H3K4me1_Enh;E074,H3K4me1_Enh;E087,H3K4me1_Enh;E110,H3K4me1_Enh		.	.	.	.	PEBP	ENSG00000131018.17	SYNE1	0	0	NM_033071	SYNE1	0	0	INT	rs13211987
6	152135893	0	0	0	rs6934016	C	A	0.16	0.06	0.08	0.16	0	0	E087,6_EnhG;E110,7_Enh;E114,7_Enh;E117,7_Enh;E118,7_Enh;E122,7_Enh	E102,11_TxEnh3;E110,11_TxEnh3;E117,11_TxEnh3;E118,11_TxEnh3	E040,H3K27ac_Enh;E041,H3K27ac_Enh;E043,H3K27ac_Enh;E044,H3K27ac_Enh;E047,H3K27ac_Enh;E058,H3K27ac_Enh;E063,H3K27ac_Enh;E065,H3K27ac_Enh;E067,H3K27ac_Enh;E068,H3K27ac_Enh;E072,H3K27ac_Enh;E075,H3K27ac_Enh;E085,H3K27ac_Enh;E087,H3K27ac_Enh;E096,H3K27ac_Enh;E101,H3K27ac_Enh;E102,H3K27ac_Enh;E106,H3K27ac_Enh;E111,H3K27ac_Enh;E114,H3K27ac_Enh;E118,H3K27ac_Enh;E057,H3K4me1_Enh;E067,H3K4me1_Enh;E071,H3K…	E109;E118	.	.	.	.	CCNT2_disc1;GATA_disc1;GATA_known1;GATA_known14;GATA_known2;GATA_known4;HDAC2_disc1;HDAC2_disc6;HMGN3_disc2;Irf_disc5;SZF1-1;TAL1_disc1	ENSG00000131018.17	SYNE1	0	0	NM_033071	SYNE1	0	0	INT	rs6934016
6	152136958	0	0	0	rs17082180	G	A	0.21	0.06	0.08	0.16	0	0	E114,6_EnhG;E118,7_Enh;E122,7_Enh	E114,11_TxEnh3	E003,H3K27ac_Enh;E040,H3K27ac_Enh;E041,H3K27ac_Enh;E043,H3K27ac_Enh;E044,H3K27ac_Enh;E047,H3K27ac_Enh;E067,H3K27ac_Enh;E068,H3K27ac_Enh;E072,H3K27ac_Enh;E073,H3K27ac_Enh;E075,H3K27ac_Enh;E087,H3K27ac_Enh;E096,H3K27ac_Enh;E102,H3K27ac_Enh;E106,H3K27ac_Enh;E111,H3K27ac_Enh;E114,H3K27ac_Enh;E017,H3K4me1_Enh;E057,H3K4me1_Enh;E067,H3K4me1_Enh;E068,H3K4me1_Enh;E071,H3K4me1_Enh;E072,H3K4me1_Enh;E073,H3K…		.	.	.	.	Gmeb1;NF-I_1	ENSG00000131018.17	SYNE1	0	0	NM_033071	SYNE1	0	0	INT	rs17082180
6	152137039	0	0	0	rs35608849	G	A	0.01	0.04	0.08	0.15	0	0	E114,6_EnhG;E118,7_Enh;E122,7_Enh	E114,11_TxEnh3	E017,H3K4me1_Enh;E067,H3K4me1_Enh;E068,H3K4me1_Enh;E069,H3K4me1_Enh;E071,H3K4me1_Enh;E072,H3K4me1_Enh;E073,H3K4me1_Enh;E074,H3K4me1_Enh;E087,H3K4me1_Enh;E110,H3K4me1_Enh;E114,H3K4me1_Enh;E118,H3K4me1_Enh;E122,H3K4me1_Enh;E127,H3K4me1_Enh;E040,H3K27ac_Enh;E041,H3K27ac_Enh;E043,H3K27ac_Enh;E044,H3K27ac_Enh;E047,H3K27ac_Enh;E067,H3K27ac_Enh;E068,H3K27ac_Enh;E072,H3K27ac_Enh;E073,H3K27ac_Enh;E075,H3K…		.	.	.	.	Foxd1_1;Pax-8_1;Pax-8_2	ENSG00000131018.17	SYNE1	0	0	NM_033071	SYNE1	0	0	INT	rs35608849
6	152140908	0	0	0	rs148476337	G	A	0.05	0.05	0.08	0.15	0	0			E006,H3K27ac_Enh;E041,H3K27ac_Enh;E050,H3K27ac_Enh;E067,H3K27ac_Enh;E097,H3K27ac_Enh;E100,H3K27ac_Enh;E108,H3K27ac_Enh;E111,H3K27ac_Enh;E124,H3K27ac_Enh;E007,H3K9ac_Pro;E089,H3K4me1_Enh;E097,H3K4me1_Enh		.	.	.	.	Ets_disc7;Lmo2-complex_1;Myf_4;Rad21_disc6;ZEB1_known3;Znf143_disc3;p300_disc8	ENSG00000131018.17	SYNE1	0	0	NM_033071	SYNE1	0	0	INT	rs148476337
11	6995491	0	0	0	rs76054115	T	C	0.02	0.02	0.17	0.03	0	0			E055,H3K4me1_Enh;E076,H3K27ac_Enh		.	.	.	.	Dbx1;Ncx_2;Nkx6-1_1;PLZF	ENSG00000149050.5	ZNF214	3	3826	NM_013249	ZNF214	3	3825	.	rs76054115
11	7003276	0	0	0	rs80124812	A	G	0.02	0.02	0.14	0.03	0	0					.	.	.	.	CEBPB_known2;Cdx;DMRT2;DMRT3;DMRT4;Pou2f2_known2;Sox_17;Sox_2	ENSG00000149050.5	ZNF214	0	0	NM_013249	ZNF214	0	0	INT	rs80124812
11	7003865	0	0	0	rs16921141	A	T	0.02	0.02	0.14	0.03	0	0			E028,H3K4me1_Enh;E052,H3K4me1_Enh;E055,H3K4me1_Enh;E122,H3K4me1_Enh;E055,H3K27ac_Enh;E056,H3K27ac_Enh		.	.	.	.	Cdx;Hlx1;Hoxa10;Hoxd10;Ncx_2;Pou3f1	ENSG00000149050.5	ZNF214	0	0	NM_013249	ZNF214	0	0	INT	rs16921141
11	7007288	0	0	0	rs76641781	A	G	0.02	0.02	0.14	0.03	0	0					.	.	.	.	BCL_disc4;Foxo_4;GR_known2;HDAC2_disc6;Irf_known6;Irf_known9;Pax-5_disc3;RXRA_disc4;p300_disc5	ENSG00000149050.5	ZNF214	0	0	NM_013249	ZNF214	0	0	INT	rs76641781
11	7007348	0	0	0	rs146891471	T	G	0.01	0.02	0.14	0.03	0	0					.	.	.	.	Arid5a;Dbx1;Foxa_known4;Hlx1;Lhx3_2;Ncx_2;Pax-6_3;Pou2f2_known2;Pou2f2_known4;Pou3f2_2;Pou3f4;Sox_18;TATA_known1;p300_disc6	ENSG00000149050.5	ZNF214	0	0	NM_013249	ZNF214	0	0	INT	rs146891471
11	7008561	0	0	0	rs151096331	A	G	0.02	0.02	0.14	0.03	0	0			E007,H3K9ac_Pro;E008,H3K9ac_Pro		.	.	.	.	Pax-3_2	ENSG00000149050.5	ZNF214	0	0	NM_013249	ZNF214	0	0	INT	rs151096331
11	7017711	0	0	0	rs145930268	T	G	0.02	0.02	0.14	0.03	0	0			E067,H3K4me1_Enh;E081,H3K4me1_Enh;E109,H3K4me1_Enh;E068,H3K4me3_Pro;E082,H3K4me3_Pro;E110,H3K4me3_Pro		.	.	.	.	NF-I_1	ENSG00000149050.5	ZNF214	0	0	NM_013249	ZNF214	0	0	INT	rs145930268
11	7020532	0	0	0	rs12418753	C	T	0.0041	0.02	0.13	0.03	0	0	E001,1_TssA;E002,1_TssA;E003,1_TssA;E004,1_TssA;E005,1_TssA;E006,1_TssA;E007,1_TssA;E008,1_TssA;E009,1_TssA;E010,1_TssA;E011,1_TssA;E012,1_TssA;E013,1_TssA;E014,1_TssA;E015,1_TssA;E016,1_TssA;E017,1_TssA;E018,1_TssA;E019,1_TssA;E020,1_TssA;E021,1_TssA;E022,1_TssA;E023,1_TssA;E024,1_TssA;E025,1_TssA;E026,1_TssA;E027,1_TssA;E028,1_TssA;E029,11_BivFlnk;E030,10_TssBiv;E032,12_EnhBiv;E033,10_TssBiv;E0…	E001,1_TssA;E002,1_TssA;E003,1_TssA;E004,1_TssA;E005,1_TssA;E006,1_TssA;E007,1_TssA;E008,1_TssA;E009,1_TssA;E010,1_TssA;E011,1_TssA;E012,1_TssA;E013,1_TssA;E014,1_TssA;E015,1_TssA;E016,1_TssA;E017,1_TssA;E018,1_TssA;E019,1_TssA;E020,1_TssA;E021,1_TssA;E022,1_TssA;E023,1_TssA;E024,1_TssA;E025,1_TssA;E026,1_TssA;E027,1_TssA;E028,1_TssA;E029,2_PromU;E030,23_PromBiv;E031,23_PromBiv;E032,23_PromBiv;E0…	E001,H3K4me3_Pro;E002,H3K4me3_Pro;E003,H3K4me3_Pro;E004,H3K4me3_Pro;E005,H3K4me3_Pro;E006,H3K4me3_Pro;E007,H3K4me3_Pro;E008,H3K4me3_Pro;E009,H3K4me3_Pro;E010,H3K4me3_Pro;E011,H3K4me3_Pro;E012,H3K4me3_Pro;E013,H3K4me3_Pro;E014,H3K4me3_Pro;E015,H3K4me3_Pro;E016,H3K4me3_Pro;E017,H3K4me3_Pro;E018,H3K4me3_Pro;E019,H3K4me3_Pro;E020,H3K4me3_Pro;E021,H3K4me3_Pro;E022,H3K4me3_Pro;E023,H3K4me3_Pro;E024,H3K…	E003;E004;E006;E007;E008;E017;E021;E022;E028;E055;E056;E057;E059;E080;E081;E082;E083;E084;E085;E086;E088;E089;E090;E091;E092;E093;E097;E098;E100;E109;E114;E118;E119;E120;E121;E122;E125;E126;E128	H1-hESC,NRF1,Stanford,None;H1-hESC,SP1,HudsonAlpha,None;HepG2,HNF4A,HudsonAlpha,None;HepG2,HNF4A,Stanford,forskolin;K562b,E2F4,UCD,None;U2OS,SETDB1,UCD,None	.	.	.	GCM	ENSG00000158077.4	NLRP14	0	0	NM_176822	NLRP14	0	0	U5	rs12418753
11	7021232	0	0	0	rs75009792	A	G	0.02	0.02	0.15	0.03	0	0	E001,1_TssA;E003,7_Enh;E010,2_TssAFlnk;E015,10_TssBiv;E018,12_EnhBiv;E019,11_BivFlnk;E020,12_EnhBiv;E023,7_Enh;E025,7_Enh;E027,2_TssAFlnk;E029,12_EnhBiv;E035,12_EnhBiv;E050,7_Enh;E051,7_Enh;E053,7_Enh;E054,7_Enh;E055,7_Enh;E066,2_TssAFlnk;E067,7_Enh;E068,7_Enh;E069,7_Enh;E070,2_TssAFlnk;E071,2_TssAFlnk;E072,2_TssAFlnk;E073,7_Enh;E074,7_Enh;E075,7_Enh;E076,7_Enh;E081,2_TssAFlnk;E082,7_Enh;E083,7_E…	E001,23_PromBiv;E003,23_PromBiv;E004,23_PromBiv;E009,17_EnhW2;E010,23_PromBiv;E011,23_PromBiv;E013,17_EnhW2;E014,23_PromBiv;E015,23_PromBiv;E016,23_PromBiv;E018,23_PromBiv;E019,23_PromBiv;E020,23_PromBiv;E022,17_EnhW2;E023,16_EnhW1;E024,23_PromBiv;E025,16_EnhW1;E026,16_EnhW1;E027,16_EnhW1;E035,17_EnhW2;E036,17_EnhW2;E049,16_EnhW1;E050,16_EnhW1;E051,16_EnhW1;E052,16_EnhW1;E053,16_EnhW1;E054,16_Enh…	E001,H3K4me1_Enh;E003,H3K4me1_Enh;E005,H3K4me1_Enh;E007,H3K4me1_Enh;E009,H3K4me1_Enh;E010,H3K4me1_Enh;E014,H3K4me1_Enh;E015,H3K4me1_Enh;E018,H3K4me1_Enh;E019,H3K4me1_Enh;E020,H3K4me1_Enh;E022,H3K4me1_Enh;E023,H3K4me1_Enh;E024,H3K4me1_Enh;E025,H3K4me1_Enh;E026,H3K4me1_Enh;E027,H3K4me1_Enh;E028,H3K4me1_Enh;E029,H3K4me1_Enh;E035,H3K4me1_Enh;E038,H3K4me1_Enh;E039,H3K4me1_Enh;E049,H3K4me1_Enh;E050,H3K…	E083	.	.	.	.	DMRT1;DMRT5;Foxp1;HNF1_6;Hoxb13;RFX5_known2;RFX5_known3;Sox_5	ENSG00000158077.4	NLRP14	0	0	NM_176822	NLRP14	0	0	INT	rs75009792
11	7022975	0	0	0	rs78883351	A	G	0.0041	0.02	0.15	0.03	0	0			E027,H3K9ac_Pro;E101,H3K9ac_Pro;E084,H3K4me1_Enh		.	.	.	.	DMRT5;Foxp1;Nanog_disc2;Sox_19;Sox_2	ENSG00000158077.4	NLRP14	0	0	NM_176822	NLRP14	0	0	INT	rs78883351
11	7025924	0	0	0	rs12418969	C	T	0.02	0.02	0.15	0.03	0	0					.	.	.	.	Sox_3	ENSG00000158077.4	NLRP14	0	0	NM_176822	NLRP14	0	0	INT	rs12418969
11	7026276	0	0	0	rs12419016	C	T	0.02	0.02	0.15	0.03	0	0					.	.	.	.	Hand1_2;Sp100	ENSG00000158077.4	NLRP14	0	0	NM_176822	NLRP14	0	0	INT	rs12419016
11	7026570	0	0	0	rs200591496	AG	A	0	0.02	0.1	0.03	0	0					.	.	.	.	RORalpha1_2;SP2_disc2	ENSG00000158077.4	NLRP14	0	0	NM_176822	NLRP14	0	0	INT	rs200591496
11	7027683	0	0	0	rs74693646	T	G	0.02	0.02	0.15	0.03	0	0			E026,H3K9ac_Pro		.	.	.	.	Pbx3_disc2;ZBTB33_known1	ENSG00000158077.4	NLRP14	0	0	NM_176822	NLRP14	0	0	INT	rs74693646
		0	0	0	rs200150697	A	AT	NA	NA	NA	NA	0	0					.	.	.	.	Pou1f1_2	ENSG00000158077.4	NLRP14	0	0	NM_176822	NLRP14	0	0	INT	rs200150697
11	7028098	0	0	0	rs117094684	C	T	0.02	0.02	0.15	0.03	0	0					.	.	.	.	.	ENSG00000158077.4	NLRP14	0	0	NM_176822	NLRP14	0	0	INT	rs117094684
11	7030973	0	0	0	rs115950817	T	G	0.03	0.02	0.15	0.03	0	0			E007,H3K9ac_Pro;E018,H3K9ac_Pro;E027,H3K9ac_Pro;E012,H3K27ac_Enh;E089,H3K4me1_Enh;E123,H3K4me1_Enh;E113,H3K4me3_Pro;E123,H3K4me3_Pro		.	.	.	.	ERalpha-a_disc2;ERalpha-a_known4;Nr2f2;Sin3Ak-20_disc6	ENSG00000158077.4	NLRP14	0	0	NM_176822	NLRP14	0	0	INT	rs115950817
11	7031013	0	0	0	rs76251971	G	T	0.03	0.02	0.15	0.03	0	0			E007,H3K9ac_Pro;E018,H3K9ac_Pro;E027,H3K9ac_Pro;E012,H3K27ac_Enh;E089,H3K4me1_Enh;E123,H3K4me1_Enh;E113,H3K4me3_Pro;E123,H3K4me3_Pro	E003	.	.	.	.	CTCF_disc6;RORalpha1_3	ENSG00000158077.4	NLRP14	0	0	NM_176822	NLRP14	0	0	INT	rs76251971
11	7032462	0	0	0	rs16921625	T	A	0.01	0.02	0.15	0.03	0	0	E066,7_Enh;E084,7_Enh	E066,22_PromP	E018,H3K9ac_Pro;E047,H3K9ac_Pro;E066,H3K9ac_Pro;E066,H3K27ac_Enh;E066,H3K4me1_Enh;E084,H3K4me1_Enh;E085,H3K4me1_Enh;E087,H3K4me1_Enh;E102,H3K4me1_Enh;E066,H3K4me3_Pro		.	.	.	.	Hdx;Ik-1_1;Ik-1_2;Ik-2_1;STAT_known5;STAT_known8	ENSG00000158077.4	NLRP14	0	0	NM_176822	NLRP14	0	0	INT	rs16921625
11	7032711	0	0	0	rs143059656	CT	C	0.03	0.02	0.15	0.03	0	0	E066,7_Enh;E084,7_Enh;E085,7_Enh;E102,7_Enh	E066,22_PromP;E084,16_EnhW1	E018,H3K9ac_Pro;E047,H3K9ac_Pro;E066,H3K9ac_Pro;E066,H3K27ac_Enh;E084,H3K27ac_Enh;E066,H3K4me1_Enh;E084,H3K4me1_Enh;E085,H3K4me1_Enh;E087,H3K4me1_Enh;E102,H3K4me1_Enh;E066,H3K4me3_Pro	E085	.	.	.	.	HDAC2_disc6;Mef2_known2	ENSG00000158077.4	NLRP14	0	0	NM_176822	NLRP14	0	0	INT	rs143059656
11	7033053	0	0	0	rs77221529	A	T	0.0041	0.02	0.15	0.03	0	0	E066,7_Enh;E084,7_Enh;E085,7_Enh;E102,7_Enh	E066,22_PromP	E018,H3K9ac_Pro;E047,H3K9ac_Pro;E066,H3K9ac_Pro;E066,H3K27ac_Enh;E084,H3K27ac_Enh;E066,H3K4me1_Enh;E084,H3K4me1_Enh;E085,H3K4me1_Enh;E087,H3K4me1_Enh;E102,H3K4me1_Enh;E066,H3K4me3_Pro	E085	.	.	.	.	.	ENSG00000158077.4	NLRP14	0	0	NM_176822	NLRP14	0	0	INT	rs77221529
11	7033293	0	0	0	rs76122732	G	A	0.02	0.02	0.15	0.03	0	0	E066,7_Enh;E084,7_Enh;E085,7_Enh		E018,H3K9ac_Pro;E047,H3K9ac_Pro;E066,H3K9ac_Pro;E066,H3K27ac_Enh;E084,H3K27ac_Enh;E066,H3K4me1_Enh;E084,H3K4me1_Enh;E085,H3K4me1_Enh;E087,H3K4me1_Enh;E102,H3K4me1_Enh;E066,H3K4me3_Pro		.	.	.	.	Mrg_1;Pou6f1_1;TCF11::MafG;p300_disc6	ENSG00000158077.4	NLRP14	0	0	NM_176822	NLRP14	0	0	INT	rs76122732
11	7036358	0	0	0	rs79185014	A	G	0.02	0.02	0.15	0.03	0	0					.	.	.	.	.	ENSG00000158077.4	NLRP14	0	0	NM_176822	NLRP14	0	0	INT	rs79185014
11	7038861	0	0	0	rs16921697	A	G	0.0041	0.05	0.23	0.03	1	1			E007,H3K4me1_Enh;E011,H3K27ac_Enh		.	.	.	.	.	ENSG00000158077.4	NLRP14	0	0	NM_176822	NLRP14	0	0	NSM	rs16921697
11	7039439	0	0	0	rs76261649	A	T	0.0041	0.02	0.15	0.03	0	0					.	.	.	.	AIRE_1;STAT_disc3	ENSG00000158077.4	NLRP14	0	0	NM_176822	NLRP14	0	0	INT	rs76261649
11	7045458	0	0	0	rs16921772	C	G	0.02	0.02	0.15	0.03	0	0			E071,H3K4me1_Enh		.	.	.	.	HDAC2_disc6;Irf_known5;Irf_known6;RXRA_known4	ENSG00000158077.4	NLRP14	0	0	NM_176822	NLRP14	0	0	INT	rs16921772
11	7046937	0	0	0	rs75044836	C	T	0.04	0.03	0.15	0.03	0	0	E017,7_Enh;E023,7_Enh;E025,7_Enh;E026,7_Enh;E052,7_Enh;E053,7_Enh;E054,7_Enh;E055,7_Enh;E078,7_Enh;E122,7_Enh;E128,7_Enh;E129,7_Enh	E017,19_DNase;E023,16_EnhW1;E025,16_EnhW1;E026,17_EnhW2;E049,17_EnhW2;E052,19_DNase;E054,16_EnhW1;E055,16_EnhW1;E056,19_DNase;E122,17_EnhW2;E125,19_DNase;E126,17_EnhW2;E128,19_DNase;E129,17_EnhW2	E017,H3K27ac_Enh;E122,H3K27ac_Enh;E017,H3K4me1_Enh;E023,H3K4me1_Enh;E025,H3K4me1_Enh;E026,H3K4me1_Enh;E049,H3K4me1_Enh;E052,H3K4me1_Enh;E053,H3K4me1_Enh;E054,H3K4me1_Enh;E055,H3K4me1_Enh;E056,H3K4me1_Enh;E067,H3K4me1_Enh;E071,H3K4me1_Enh;E078,H3K4me1_Enh;E103,H3K4me1_Enh;E122,H3K4me1_Enh;E125,H3K4me1_Enh;E128,H3K4me1_Enh;E129,H3K4me1_Enh;E025,H3K9ac_Pro;E103,H3K9ac_Pro	E017;E028	.	.	.	.	Cdx;Foxa_known2;Foxa_known4;Foxj2_1;Nkx2_3;Nkx3_1;Obox6;YY1_known6	ENSG00000158077.4	NLRP14	0	0	NM_176822	NLRP14	0	0	INT	rs75044836
11	7047213	0	0	0	rs77158310	A	T	0.02	0.02	0.15	0.03	0	0	E053,7_Enh;E055,7_Enh;E129,7_Enh		E017,H3K27ac_Enh;E017,H3K4me1_Enh;E025,H3K4me1_Enh;E026,H3K4me1_Enh;E052,H3K4me1_Enh;E053,H3K4me1_Enh;E054,H3K4me1_Enh;E055,H3K4me1_Enh;E056,H3K4me1_Enh;E071,H3K4me1_Enh;E122,H3K4me1_Enh;E129,H3K4me1_Enh;E025,H3K9ac_Pro;E103,H3K9ac_Pro	E007	.	.	.	.	FAC1;Fox;Foxa_known2;Foxj2_1;GR_known10;p300_disc3	ENSG00000158077.4	NLRP14	0	0	NM_176822	NLRP14	0	0	INT	rs77158310
11	7054613	0	0	0	rs12421785	A	G	0.03	0.02	0.15	0.03	0	0			E037,H3K4me3_Pro		.	.	.	.	.	ENSG00000158077.4	NLRP14	0	0	NM_176822	NLRP14	0	0	INT	rs12421785
11	7056290	0	0	0	rs10500675	G	A	0.03	0.02	0.15	0.03	0	0			E025,H3K4me1_Enh;E074,H3K4me1_Enh;E122,H3K4me1_Enh;E088,H3K9ac_Pro;E122,H3K27ac_Enh		.	.	.	.	Foxd1_1;Foxo_1;Foxo_2;Foxo_3;GR_known1;Mef2_known6;PPAR_3	ENSG00000158077.4	NLRP14	0	0	NM_176822	NLRP14	0	0	INT	rs10500675
11	7058791	0	0	0	rs75175246	C	T	0.0041	0.02	0.15	0.03	0	0	E122,7_Enh		E009,H3K4me1_Enh;E068,H3K4me1_Enh;E071,H3K4me1_Enh;E072,H3K4me1_Enh;E074,H3K4me1_Enh;E088,H3K4me1_Enh;E122,H3K4me1_Enh;E013,H3K27ac_Enh;E074,H3K27ac_Enh;E122,H3K27ac_Enh;E068,H3K9ac_Pro;E122,H3K4me3_Pro		.	.	.	.	ZEB1_known4	ENSG00000158077.4	NLRP14	0	0	NM_176822	NLRP14	0	0	INT	rs75175246
11	7058842	0	0	0	rs16921956	T	C	0.0041	0.02	0.15	0.03	0	0	E122,7_Enh		E009,H3K4me1_Enh;E068,H3K4me1_Enh;E072,H3K4me1_Enh;E088,H3K4me1_Enh;E122,H3K4me1_Enh;E013,H3K27ac_Enh;E074,H3K27ac_Enh;E122,H3K27ac_Enh;E068,H3K9ac_Pro;E122,H3K4me3_Pro		.	.	.	.	.	ENSG00000158077.4	NLRP14	0	0	NM_176822	NLRP14	0	0	INT	rs16921956
11	7061088	0	0	0	rs76878188	A	T	0.0041	0.02	0.15	0.03	0	0	E009,7_Enh;E010,7_Enh;E023,7_Enh;E025,7_Enh;E026,7_Enh;E049,7_Enh;E122,7_Enh;E129,7_Enh	E006,19_DNase;E009,19_DNase;E010,19_DNase;E013,19_DNase;E017,19_DNase;E023,16_EnhW1;E025,16_EnhW1;E026,17_EnhW2;E028,19_DNase;E049,17_EnhW2;E052,17_EnhW2;E055,19_DNase;E056,19_DNase;E057,19_DNase;E059,19_DNase;E061,19_DNase;E065,19_DNase;E076,19_DNase;E078,19_DNase;E083,19_DNase;E097,19_DNase;E099,19_DNase;E100,19_DNase;E103,19_DNase;E105,19_DNase;E108,19_DNase;E111,19_DNase;E114,19_DNase;E118,19…	E009,H3K4me1_Enh;E010,H3K4me1_Enh;E016,H3K4me1_Enh;E023,H3K4me1_Enh;E025,H3K4me1_Enh;E026,H3K4me1_Enh;E049,H3K4me1_Enh;E076,H3K4me1_Enh;E103,H3K4me1_Enh;E120,H3K4me1_Enh;E122,H3K4me1_Enh;E129,H3K4me1_Enh;E013,H3K27ac_Enh;E026,H3K27ac_Enh;E023,H3K4me3_Pro;E025,H3K9ac_Pro;E119,H3K9ac_Pro	E006;E028;E055;E056;E120;E121;E122;E125;E126;E128	HUVEC,CFOS,UCD,None;HUVEC,CJUN,Stanford,None	.	.	.	.	ENSG00000158077.4	NLRP14	0	0	NM_176822	NLRP14	0	0	INT	rs76878188
11	7063362	0	0	0	rs35747450	C	T	0.0041	0.02	0.15	0.03	0	0	E009,7_Enh;E010,7_Enh;E025,7_Enh	E009,17_EnhW2	E009,H3K4me1_Enh;E010,H3K4me1_Enh;E025,H3K4me1_Enh		.	.	.	.	GR_known4	ENSG00000158077.4	NLRP14	0	0	NM_176822	NLRP14	0	0	INT	rs35747450
11	7066174	0	0	0	rs146491325	T	C	0.0041	0.02	0.15	0.03	0	0					.	.	.	.	E2F_disc2;Nrf1_known1	ENSG00000158077.4	NLRP14	0	0	NM_176822	NLRP14	0	0	INT	rs146491325
11	7075272	0	0	0	rs12419463	G	A	0.01	0.02	0.15	0.03	0	0			E005,H3K4me1_Enh;E009,H3K4me1_Enh;E011,H3K4me1_Enh;E012,H3K4me1_Enh;E084,H3K4me1_Enh;E085,H3K4me1_Enh;E011,H3K27ac_Enh;E084,H3K27ac_Enh		.	.	.	.	Pou1f1_2;Pou3f1	ENSG00000158077.4	NLRP14	3	3963	NM_176822	NLRP14	3	3745	.	rs12419463
11	7080548	0	0	0	rs78865020	C	T	0.01	0.02	0.15	0.03	0	0	E002,7_Enh;E123,7_Enh		E002,H3K4me1_Enh;E003,H3K4me1_Enh;E123,H3K4me1_Enh;E003,H3K9ac_Pro;E008,H3K27ac_Enh;E123,H3K27ac_Enh;E011,H3K4me3_Pro		.	.	.	.	CTCFL_disc1;CTCF_disc1;CTCF_disc2;Hand1_1;Rad21_disc1;SMC3_disc1;SMC3_disc4;TCF12_disc1;YY1_known3	ENSG00000170748.5	RBMXL2	5	8385	NM_014469	RBMXL2	5	8384	.	rs78865020
11	7081382	0	0	0	rs75381763	T	C	0.01	0.02	0.15	0.03	0	0	E123,7_Enh		E002,H3K4me1_Enh;E123,H3K4me1_Enh;E008,H3K27ac_Enh;E096,H3K4me3_Pro	E123	.	.	.	.	.	ENSG00000170748.5	RBMXL2	5	7551	NM_014469	RBMXL2	5	7550	.	rs75381763
11	7082558	0	0	0	rs12421256	T	G	0.01	0.02	0.15	0.03	0	0			E008,H3K27ac_Enh;E123,H3K4me1_Enh		.	.	.	.	.	ENSG00000170748.5	RBMXL2	5	6375	NM_014469	RBMXL2	5	6374	.	rs12421256
11	7082633	0	0	0	rs12419549	C	G	0.01	0.02	0.15	0.03	0	0			E008,H3K27ac_Enh;E123,H3K4me1_Enh		.	.	.	.	Hoxb6;Isl2;Pdx1_2;SIX5_disc2;Znf143_disc1	ENSG00000170748.5	RBMXL2	5	6300	NM_014469	RBMXL2	5	6299	.	rs12419549
11	7084732	0	0	0	rs76813676	A	T	0	0.02	0.15	0.03	0	0					.	.	.	.	Dmbx1;ELF1_disc1;Egr-1_disc2;Ehf;Ets_disc2;Ets_known4;Ets_known6;Ets_known7;FEV;SEF-1;STAT_known8;STAT_known9;Spdef	ENSG00000170748.5	RBMXL2	5	4201	NM_014469	RBMXL2	5	4200	.	rs76813676
11	7084745	0	0	0	rs76196035	G	C	0	0.02	0.15	0.03	0	0					.	.	.	.	Pax-5_known4	ENSG00000170748.5	RBMXL2	5	4188	NM_014469	RBMXL2	5	4187	.	rs76196035
11	7085708	0	0	0	rs118141185	T	C	0	0.02	0.15	0.03	0	0					.	.	.	.	.	ENSG00000170748.5	RBMXL2	5	3225	NM_014469	RBMXL2	5	3224	.	rs118141185
11	7086001	0	0	0	rs77812396	A	T	0	0.02	0.15	0.03	0	0					.	.	.	.	GCM;RFX5_disc1;RFX5_known4;RREB-1_1;RREB-1_2	ENSG00000170748.5	RBMXL2	5	2932	NM_014469	RBMXL2	5	2931	.	rs77812396
11	7086426	0	0	0	rs80176365	G	A	0	0.02	0.15	0.03	0	0					.	.	.	.	.	ENSG00000170748.5	RBMXL2	5	2507	NM_014469	RBMXL2	5	2506	.	rs80176365
11	7086529	0	0	0	rs79614302	A	C	0	0.02	0.15	0.03	0	0					.	.	.	.	Arid5a;CEBPA_1;CEBPB_known3;Maf_known3	ENSG00000170748.5	RBMXL2	5	2404	NM_014469	RBMXL2	5	2403	.	rs79614302
11	7086672	0	0	0	rs75083847	T	C	0	0.02	0.15	0.03	0	0					.	.	.	.	E2F_known7	ENSG00000170748.5	RBMXL2	5	2261	NM_014469	RBMXL2	5	2260	.	rs75083847
11	7086766	0	0	0	rs76707027	A	G	0	0.02	0.15	0.03	0	0					.	.	.	.	AIRE_1;Cdx;ELF1_known1;HDAC2_disc6;Ik-2_3;NF-AT;Pou2f2_known2;Pou2f2_known6;Pou2f2_known7;SPIB	ENSG00000170748.5	RBMXL2	5	2167	NM_014469	RBMXL2	5	2166	.	rs76707027
11	7086816	0	0	0	rs76629507	C	T	0	0.02	0.15	0.03	0	0					.	.	.	.	SF1;STAT_disc4	ENSG00000170748.5	RBMXL2	5	2117	NM_014469	RBMXL2	5	2116	.	rs76629507
11	7087015	0	0	0	rs76373957	G	A	0	0.02	0.15	0.03	0	0					.	.	.	.	Egr-1_disc4;RREB-1_2;Sox_18	ENSG00000170748.5	RBMXL2	5	1918	NM_014469	RBMXL2	5	1917	.	rs76373957
11	7087172	0	0	0	rs12419390	C	T	0	0.02	0.15	0.03	0	0					.	.	.	.	HDAC2_disc6;Pou2f2_known10	ENSG00000170748.5	RBMXL2	5	1761	NM_014469	RBMXL2	5	1760	.	rs12419390
11	7087356	0	0	0	rs12421129	T	A	0	0.02	0.15	0.03	0	0					.	.	.	.	ERalpha-a_known1;TATA_disc1	ENSG00000170748.5	RBMXL2	5	1577	NM_014469	RBMXL2	5	1576	.	rs12421129
11	7087501	0	0	0	rs12422094	G	A	0	0.02	0.15	0.03	0	0					.	.	.	.	Arid3a_2;Brachyury_1;NF-Y_known3;Pbx-1_1;Pou4f3	ENSG00000170748.5	RBMXL2	5	1432	NM_014469	RBMXL2	5	1431	.	rs12422094
11	7087889	0	0	0	rs76755213	G	T	0	0.02	0.15	0.03	0	0					.	.	.	.	CDP_7;Hoxa5_1;Pou2f2_known3;Pou6f1_2;Sp100	ENSG00000170748.5	RBMXL2	5	1044	NM_014469	RBMXL2	5	1043	.	rs76755213
11	7087897	0	0	0	rs75765027	A	G	0	0.02	0.15	0.03	0	0					.	.	.	.	CEBPA_1;DMRT3;HLF;Hoxa5_1;Hsf_disc1;Sox_4	ENSG00000170748.5	RBMXL2	5	1036	NM_014469	RBMXL2	5	1035	.	rs75765027
11	7088080	0	0	0	rs75743861	C	T	0	0.02	0.15	0.03	0	0					.	.	.	.	AIRE_2;Dbx1;Evi-1_4;Foxo_1;Foxo_3;Foxp1;HNF1_7;Hoxb13;Irx;Ncx_2;Zfp105	ENSG00000170748.5	RBMXL2	5	853	NM_014469	RBMXL2	5	852	.	rs75743861
11	7092315	0	0	0	rs76539151	T	C	0	0.02	0.14	0.03	0	0			E062,H3K9ac_Pro		.	.	.	.	Pbx3_disc3;SP2_disc1	ENSG00000170748.5	RBMXL2	3	1166	NM_014469	RBMXL2	3	1166	.	rs76539151
11	7093212	0	0	0	rs79511511	G	C	0	0.02	0.14	0.03	0	0			E027,H3K9ac_Pro;E062,H3K9ac_Pro		.	.	.	.	HNF4_disc1	ENSG00000170748.5	RBMXL2	3	2063	NM_014469	RBMXL2	3	2063	.	rs79511511
11	7096305	0	0	0	rs78654102	C	T	0	0.02	0.14	0.03	0	0	E084,7_Enh		E002,H3K4me3_Pro;E018,H3K9ac_Pro;E027,H3K9ac_Pro;E047,H3K9ac_Pro;E049,H3K9ac_Pro;E062,H3K9ac_Pro;E061,H3K27ac_Enh;E084,H3K27ac_Enh;E085,H3K27ac_Enh;E084,H3K4me1_Enh;E085,H3K4me1_Enh	E084	.	.	.	.	Ascl2;HNF1_2;HNF4_known3;HNF4_known4;Lmo2-complex_1;Myf_1;Myf_3;RP58	ENSG00000170748.5	RBMXL2	3	5156	NM_014469	RBMXL2	3	5156	.	rs78654102
11	7098020	0	0	0	rs12418709	G	C	0	0.02	0.14	0.03	0	0			E002,H3K4me3_Pro;E046,H3K4me3_Pro;E027,H3K9ac_Pro;E062,H3K9ac_Pro	E032	.	.	.	.	Barx2;Dbx1;Dbx2;Duxl;Hmx_2;Hoxb13;Hoxb4;Lhx4;Nkx6-1_2;Nkx6-1_3;Nobox_2;Pax-6_3;Pax7;Phox2a;Pou3f2_4;Prrx1	ENSG00000170748.5	RBMXL2	3	6871	NM_014469	RBMXL2	3	6871	.	rs12418709
11	7098673	0	0	0	rs79636852	C	A	0	0.02	0.14	0.03	0	0			E037,H3K4me1_Enh;E066,H3K4me1_Enh;E046,H3K4me3_Pro	E086;E117;E122	.	.	.	.	Barhl1;Bsx;Esx1;Hoxb3;NF-Y_known3;Pax7;RFX5_known1	ENSG00000170748.5	RBMXL2	3	7524	NM_014469	RBMXL2	3	7524	.	rs79636852
11	7111186	0	0	0	rs80028635	A	G	0	0.02	0.16	0.03	1	0					.	.	.	.	DMRT2	ENSG00000170748.5	RBMXL2	3	20037	NM_014469	RBMXL2	3	20037	.	rs80028635
11	7120754	0	0	0	rs12420392	T	C	0	0.03	0.16	0.03	0	0					.	.	.	.	HNF4_disc2;Spdef	ENSG00000170748.5	RBMXL2	3	29605	NM_014469	RBMXL2	3	29605	.	rs12420392
11	7121093	0	0	0	rs76824817	A	G	0	0.03	0.16	0.03	0	0					.	.	.	.	AP-3;HNF1_3;Hmbox1	ENSG00000170748.5	RBMXL2	3	29944	NM_014469	RBMXL2	3	29944	.	rs76824817
11	7137903	0	0	0	rs148326505	A	T	0	0.03	0.16	0.03	0	0					.	.	.	.	Evi-1_4;Foxp1;HDAC2_disc6;Irx;Pou2f2_known2;Pou2f2_known8;Zfp105;p300_disc5	ENSG00000170748.5	RBMXL2	3	46754	NM_014469	RBMXL2	3	46754	.	rs148326505
11	7144591	0	0	0	rs75770625	T	C	0	0.03	0.16	0.03	0	0			E006,H3K9ac_Pro;E014,H3K9ac_Pro;E027,H3K9ac_Pro;E049,H3K9ac_Pro;E067,H3K9ac_Pro;E071,H3K4me1_Enh		.	.	.	.	.	ENSG00000170748.5	RBMXL2	3	53442	NM_014469	RBMXL2	3	53442	.	rs75770625
11	7147809	0	0	0	rs117178746	T	A	0	0.03	0.16	0.03	0	0					.	.	.	.	FAC1;HNF4_known3	ENSG00000170748.5	RBMXL2	3	56660	NM_014469	RBMXL2	3	56660	.	rs117178746
6	31569444	0	0	0	rs62395778	G	A	0.04	0.03	0	0.03	0	0	E029,7_Enh;E030,7_Enh;E031,7_Enh;E032,7_Enh;E033,7_Enh;E034,7_Enh;E035,7_Enh;E036,7_Enh;E037,7_Enh;E038,7_Enh;E039,7_Enh;E040,7_Enh;E041,7_Enh;E042,7_Enh;E043,7_Enh;E044,7_Enh;E045,7_Enh;E046,7_Enh;E047,7_Enh;E048,7_Enh;E050,7_Enh;E093,7_Enh;E116,7_Enh;E124,7_Enh	E029,14_EnhA2;E030,15_EnhAF;E031,13_EnhA1;E032,14_EnhA2;E033,15_EnhAF;E034,13_EnhA1;E035,17_EnhW2;E036,15_EnhAF;E037,14_EnhA2;E038,14_EnhA2;E039,14_EnhA2;E040,14_EnhA2;E041,13_EnhA1;E042,14_EnhA2;E043,14_EnhA2;E044,13_EnhA1;E045,14_EnhA2;E046,15_EnhAF;E047,15_EnhAF;E048,15_EnhAF;E050,15_EnhAF;E051,17_EnhW2;E062,15_EnhAF;E093,15_EnhAF;E106,17_EnhW2;E112,15_EnhAF;E113,17_EnhW2;E115,17_EnhW2;E116,15…	E002,H3K4me3_Pro;E031,H3K4me3_Pro;E037,H3K4me3_Pro;E038,H3K4me3_Pro;E039,H3K4me3_Pro;E040,H3K4me3_Pro;E041,H3K4me3_Pro;E042,H3K4me3_Pro;E043,H3K4me3_Pro;E045,H3K4me3_Pro;E048,H3K4me3_Pro;E055,H3K4me3_Pro;E056,H3K4me3_Pro;E116,H3K4me3_Pro;E121,H3K4me3_Pro;E005,H3K4me1_Enh;E009,H3K4me1_Enh;E010,H3K4me1_Enh;E013,H3K4me1_Enh;E015,H3K4me1_Enh;E022,H3K4me1_Enh;E029,H3K4me1_Enh;E030,H3K4me1_Enh;E031,H3K…		.	.	.	.	HDAC2_disc6;Irf_disc3;Irf_known9;Nanog_disc2;STAT_disc3;TATA_disc7;p300_disc5	ENSG00000226979.4	LTA	5	2609	NM_001159740	LTA	5	2653	INT	rs62395778
6	31577614	0	0	0	rs3093665	A	C	0.04	0.03	0	0.03	0	0	E005,7_Enh;E027,2_TssAFlnk;E029,6_EnhG;E031,3_TxFlnk;E032,6_EnhG;E033,2_TssAFlnk;E034,3_TxFlnk;E035,7_Enh;E037,2_TssAFlnk;E038,3_TxFlnk;E039,7_Enh;E040,3_TxFlnk;E041,3_TxFlnk;E042,3_TxFlnk;E043,3_TxFlnk;E044,3_TxFlnk;E045,2_TssAFlnk;E046,3_TxFlnk;E047,2_TssAFlnk;E048,2_TssAFlnk;E057,3_TxFlnk;E062,3_TxFlnk;E075,1_TssA;E077,1_TssA;E091,12_EnhBiv;E093,6_EnhG;E101,1_TssA;E113,6_EnhG;E116,3_TxFlnk;E12…	E005,16_EnhW1;E027,4_PromD2;E029,9_TxReg;E030,9_TxReg;E031,9_TxReg;E032,9_TxReg;E033,9_TxReg;E034,9_TxReg;E035,4_PromD2;E036,11_TxEnh3;E037,9_TxReg;E038,9_TxReg;E039,9_TxReg;E040,9_TxReg;E041,9_TxReg;E042,9_TxReg;E043,9_TxReg;E044,9_TxReg;E045,9_TxReg;E046,9_TxReg;E047,9_TxReg;E048,9_TxReg;E050,4_PromD2;E051,4_PromD2;E057,4_PromD2;E062,9_TxReg;E066,17_EnhW2;E075,4_PromD2;E077,4_PromD2;E079,17_Enh…	E001,H3K4me1_Enh;E005,H3K4me1_Enh;E006,H3K4me1_Enh;E012,H3K4me1_Enh;E013,H3K4me1_Enh;E014,H3K4me1_Enh;E015,H3K4me1_Enh;E018,H3K4me1_Enh;E020,H3K4me1_Enh;E022,H3K4me1_Enh;E027,H3K4me1_Enh;E028,H3K4me1_Enh;E029,H3K4me1_Enh;E030,H3K4me1_Enh;E031,H3K4me1_Enh;E032,H3K4me1_Enh;E033,H3K4me1_Enh;E034,H3K4me1_Enh;E035,H3K4me1_Enh;E036,H3K4me1_Enh;E037,H3K4me1_Enh;E038,H3K4me1_Enh;E039,H3K4me1_Enh;E040,H3K…	E034;E116	.	.	.	.	CTCF_disc1;TATA_disc7	ENSG00000232810.3	TNF	0	0	NM_000594	TNF	0	0	U3	rs3093665
6	31580015	0	0	0	rs3093559	C	T	0.04	0.03	0	0.03	0	0	E001,7_Enh;E005,7_Enh;E015,7_Enh;E016,7_Enh;E027,1_TssA;E029,7_Enh;E030,7_Enh;E031,3_TxFlnk;E032,3_TxFlnk;E033,2_TssAFlnk;E034,2_TssAFlnk;E035,1_TssA;E036,7_Enh;E037,2_TssAFlnk;E038,2_TssAFlnk;E039,2_TssAFlnk;E040,2_TssAFlnk;E041,2_TssAFlnk;E042,2_TssAFlnk;E043,2_TssAFlnk;E044,2_TssAFlnk;E045,2_TssAFlnk;E046,2_TssAFlnk;E047,7_Enh;E048,2_TssAFlnk;E051,7_Enh;E056,10_TssBiv;E057,7_Enh;E059,1_TssA;E0…	E001,23_PromBiv;E002,17_EnhW2;E015,23_PromBiv;E027,16_EnhW1;E029,15_EnhAF;E030,13_EnhA1;E031,3_PromD1;E032,9_TxReg;E033,4_PromD2;E034,9_TxReg;E035,14_EnhA2;E036,16_EnhW1;E037,9_TxReg;E038,9_TxReg;E039,9_TxReg;E040,3_PromD1;E041,9_TxReg;E042,9_TxReg;E043,9_TxReg;E044,3_PromD1;E045,9_TxReg;E046,3_PromD1;E047,13_EnhA1;E048,4_PromD2;E050,15_EnhAF;E051,14_EnhA2;E055,17_EnhW2;E056,23_PromBiv;E059,17_En…	E001,H3K4me1_Enh;E002,H3K4me1_Enh;E004,H3K4me1_Enh;E005,H3K4me1_Enh;E011,H3K4me1_Enh;E015,H3K4me1_Enh;E016,H3K4me1_Enh;E018,H3K4me1_Enh;E020,H3K4me1_Enh;E021,H3K4me1_Enh;E022,H3K4me1_Enh;E024,H3K4me1_Enh;E027,H3K4me1_Enh;E029,H3K4me1_Enh;E030,H3K4me1_Enh;E031,H3K4me1_Enh;E032,H3K4me1_Enh;E033,H3K4me1_Enh;E034,H3K4me1_Enh;E035,H3K4me1_Enh;E036,H3K4me1_Enh;E037,H3K4me1_Enh;E038,H3K4me1_Enh;E039,H3K…	E032;E116	GM12891,POL2,Stanford,None	.	.	.	EWSR1-FLI1;GATA_known8;HDAC2_disc6;Nanog_disc2;TATA_disc7	ENSG00000227507.2	LTB	3	509	NM_009588	LTB	3	542	.	rs3093559
6	31583570	0	0	0	rs7766988	G	C	0.04	0.04	0	0.03	0	0	E029,7_Enh;E030,2_TssAFlnk;E031,2_TssAFlnk;E032,7_Enh;E033,2_TssAFlnk;E034,7_Enh;E035,7_Enh;E036,7_Enh;E037,7_Enh;E038,7_Enh;E039,7_Enh;E040,7_Enh;E041,2_TssAFlnk;E042,7_Enh;E043,2_TssAFlnk;E044,2_TssAFlnk;E045,7_Enh;E046,7_Enh;E047,7_Enh;E048,7_Enh;E050,7_Enh;E051,7_Enh;E062,7_Enh;E093,7_Enh;E112,7_Enh;E124,7_Enh	E029,15_EnhAF;E030,9_TxReg;E031,4_PromD2;E032,4_PromD2;E033,14_EnhA2;E034,9_TxReg;E035,15_EnhAF;E036,15_EnhAF;E037,4_PromD2;E038,4_PromD2;E039,9_TxReg;E040,4_PromD2;E041,9_TxReg;E042,4_PromD2;E043,9_TxReg;E044,4_PromD2;E045,4_PromD2;E046,15_EnhAF;E047,15_EnhAF;E048,15_EnhAF;E050,15_EnhAF;E051,15_EnhAF;E062,15_EnhAF;E093,4_PromD2;E112,15_EnhAF;E115,17_EnhW2;E116,15_EnhAF;E124,14_EnhA2	E023,H3K9ac_Pro;E038,H3K9ac_Pro;E047,H3K9ac_Pro;E062,H3K9ac_Pro;E063,H3K9ac_Pro;E067,H3K9ac_Pro;E068,H3K9ac_Pro;E072,H3K9ac_Pro;E076,H3K9ac_Pro;E083,H3K9ac_Pro;E088,H3K9ac_Pro;E101,H3K9ac_Pro;E110,H3K9ac_Pro;E111,H3K9ac_Pro;E116,H3K9ac_Pro;E124,H3K9ac_Pro;E029,H3K4me1_Enh;E030,H3K4me1_Enh;E031,H3K4me1_Enh;E032,H3K4me1_Enh;E033,H3K4me1_Enh;E034,H3K4me1_Enh;E035,H3K4me1_Enh;E036,H3K4me1_Enh;E037,H3…		.	.	.	.	Ets_disc8;STAT_disc6	ENSG00000227507.2	LTB	5	1047	NM_009588	LTB	5	1144	.	rs7766988
3	25547705	0	0	0	rs1435706	A	T	0.04	0.31	0.37	0.27	0	0	E027,7_Enh;E028,7_Enh;E049,7_Enh;E063,7_Enh;E119,7_Enh;E126,7_Enh	E026,17_EnhW2;E028,17_EnhW2;E119,19_DNase	E005,H3K27ac_Enh;E063,H3K27ac_Enh;E013,H3K4me1_Enh;E026,H3K4me1_Enh;E027,H3K4me1_Enh;E028,H3K4me1_Enh;E049,H3K4me1_Enh;E057,H3K4me1_Enh;E058,H3K4me1_Enh;E063,H3K4me1_Enh;E100,H3K4me1_Enh;E105,H3K4me1_Enh;E119,H3K4me1_Enh;E122,H3K4me1_Enh;E125,H3K4me1_Enh;E126,H3K4me1_Enh;E129,H3K4me1_Enh		.	.	.	.	Barhl1;Barx1;Barx2;CDP_1;Dbx1;Dbx2;Foxj1_1;Foxj1_2;HNF1_6;HNF1_7;Hlx1;Hmx_2;Hoxa5_1;Hoxb8;Hoxd8;Ncx_2;Pax-2_2;SIX5_disc4;Sox_18;Sox_19;Sox_2	ENSG00000077092.14	RARB	0	0	NM_000965	RARB	0	0	INT	rs1435706
3	25555122	0	0	0	rs1561032	A	C	0.05	0.3	0.38	0.26	0	0	E083,7_Enh;E105,7_Enh		E012,H3K27ac_Enh;E080,H3K27ac_Enh;E089,H3K27ac_Enh;E090,H3K27ac_Enh;E095,H3K27ac_Enh;E097,H3K27ac_Enh;E098,H3K27ac_Enh;E104,H3K27ac_Enh;E105,H3K27ac_Enh;E129,H3K27ac_Enh;E013,H3K4me1_Enh;E026,H3K4me1_Enh;E027,H3K4me1_Enh;E049,H3K4me1_Enh;E063,H3K4me1_Enh;E066,H3K4me1_Enh;E071,H3K4me1_Enh;E076,H3K4me1_Enh;E080,H3K4me1_Enh;E083,H3K4me1_Enh;E088,H3K4me1_Enh;E090,H3K4me1_Enh;E095,H3K4me1_Enh;E097,H3K…		.	.	.	.	Barx1;DMRT2;DMRT3;Hlx1;Hoxa4;Pou1f1_1;Pou2f2_known2;Pou2f2_known8;Pou3f2_2;Pou3f3;Sox_15;Sox_3	ENSG00000077092.14	RARB	0	0	NM_000965	RARB	0	0	INT	rs1561032
3	25559155	0	0	0	rs17016738	C	T	0.17	0.33	0.36	0.24	0	0	E026,2_TssAFlnk;E088,7_Enh;E097,7_Enh;E125,7_Enh;E126,7_Enh;E129,7_Enh	E013,18_EnhAc;E017,18_EnhAc;E023,14_EnhA2;E025,15_EnhAF;E026,13_EnhA1;E049,15_EnhAF;E052,15_EnhAF;E081,17_EnhW2;E086,17_EnhW2;E088,18_EnhAc;E114,18_EnhAc;E120,18_EnhAc;E121,15_EnhAF;E122,18_EnhAc;E125,13_EnhA1;E126,15_EnhAF;E127,18_EnhAc;E128,15_EnhAF;E129,13_EnhA1	E005,H3K9ac_Pro;E026,H3K9ac_Pro;E088,H3K9ac_Pro;E103,H3K9ac_Pro;E119,H3K9ac_Pro;E125,H3K9ac_Pro;E013,H3K4me1_Enh;E023,H3K4me1_Enh;E025,H3K4me1_Enh;E026,H3K4me1_Enh;E027,H3K4me1_Enh;E049,H3K4me1_Enh;E063,H3K4me1_Enh;E065,H3K4me1_Enh;E068,H3K4me1_Enh;E073,H3K4me1_Enh;E074,H3K4me1_Enh;E075,H3K4me1_Enh;E076,H3K4me1_Enh;E078,H3K4me1_Enh;E083,H3K4me1_Enh;E084,H3K4me1_Enh;E086,H3K4me1_Enh;E088,H3K4me1_E…	E125;E128	.	.	.	21886157,Serum ratio of (creatinine)/(erythritol),1.80E-05	AP-2_disc2;AP-2_known1	ENSG00000077092.14	RARB	0	0	NM_000965	RARB	0	0	INT	rs17016738
3	25559344	0	0	0	rs200752390	GAT	G	0.16	0.32	0.35	0.24	0	0	E026,7_Enh;E088,7_Enh;E097,7_Enh;E125,7_Enh;E126,7_Enh;E129,7_Enh	E013,18_EnhAc;E023,18_EnhAc;E025,18_EnhAc;E026,13_EnhA1;E049,15_EnhAF;E052,15_EnhAF;E088,18_EnhAc;E114,18_EnhAc;E120,18_EnhAc;E121,18_EnhAc;E122,18_EnhAc;E125,15_EnhAF;E126,15_EnhAF;E128,18_EnhAc;E129,14_EnhA2	E013,H3K4me1_Enh;E023,H3K4me1_Enh;E025,H3K4me1_Enh;E026,H3K4me1_Enh;E027,H3K4me1_Enh;E049,H3K4me1_Enh;E063,H3K4me1_Enh;E065,H3K4me1_Enh;E068,H3K4me1_Enh;E073,H3K4me1_Enh;E074,H3K4me1_Enh;E076,H3K4me1_Enh;E078,H3K4me1_Enh;E083,H3K4me1_Enh;E086,H3K4me1_Enh;E088,H3K4me1_Enh;E092,H3K4me1_Enh;E094,H3K4me1_Enh;E095,H3K4me1_Enh;E097,H3K4me1_Enh;E100,H3K4me1_Enh;E103,H3K4me1_Enh;E105,H3K4me1_Enh;E108,H3K…	E128	.	.	.	.	AP-2_known1;CIZ;Ik-2_2;PLAG1;PTF1-beta;STAT_known11	ENSG00000077092.14	RARB	0	0	NM_000965	RARB	0	0	INT	rs200752390
3	25559345	0	0	0	rs34214973	A	G	0.17	0.33	0.37	0.24	0	0	E026,7_Enh;E088,7_Enh;E097,7_Enh;E125,7_Enh;E126,7_Enh;E129,7_Enh	E013,18_EnhAc;E023,18_EnhAc;E025,18_EnhAc;E026,13_EnhA1;E049,15_EnhAF;E052,15_EnhAF;E088,18_EnhAc;E114,18_EnhAc;E120,18_EnhAc;E121,18_EnhAc;E122,18_EnhAc;E125,15_EnhAF;E126,15_EnhAF;E128,18_EnhAc;E129,14_EnhA2	E013,H3K4me1_Enh;E023,H3K4me1_Enh;E025,H3K4me1_Enh;E026,H3K4me1_Enh;E027,H3K4me1_Enh;E049,H3K4me1_Enh;E063,H3K4me1_Enh;E065,H3K4me1_Enh;E068,H3K4me1_Enh;E073,H3K4me1_Enh;E074,H3K4me1_Enh;E076,H3K4me1_Enh;E078,H3K4me1_Enh;E083,H3K4me1_Enh;E086,H3K4me1_Enh;E088,H3K4me1_Enh;E092,H3K4me1_Enh;E094,H3K4me1_Enh;E095,H3K4me1_Enh;E097,H3K4me1_Enh;E100,H3K4me1_Enh;E103,H3K4me1_Enh;E105,H3K4me1_Enh;E108,H3K…	E128	.	.	.	.	STAT_known11	ENSG00000077092.14	RARB	0	0	NM_000965	RARB	0	0	INT	rs34214973
3	25561941	0	0	0	rs17029657	T	G	0.09	0.31	0.38	0.25	0	0	E083,7_Enh;E088,7_Enh		E026,H3K4me1_Enh;E027,H3K4me1_Enh;E049,H3K4me1_Enh;E063,H3K4me1_Enh;E083,H3K4me1_Enh;E088,H3K4me1_Enh;E095,H3K4me1_Enh;E104,H3K4me1_Enh;E125,H3K4me1_Enh;E129,H3K4me1_Enh;E088,H3K9ac_Pro;E104,H3K27ac_Enh;E129,H3K27ac_Enh		.	.	.	.	Irf_known6;ZEB1_known2	ENSG00000077092.14	RARB	0	0	NM_000965	RARB	0	0	INT	rs17029657
3	25563108	0	0	0	rs17016773	C	T	0.08	0.27	0.38	0.19	0	0			E009,H3K4me1_Enh;E011,H3K4me1_Enh;E027,H3K4me1_Enh;E049,H3K4me1_Enh;E063,H3K4me1_Enh;E083,H3K4me1_Enh;E088,H3K4me1_Enh;E095,H3K4me1_Enh;E104,H3K4me1_Enh;E105,H3K4me1_Enh;E125,H3K4me1_Enh;E129,H3K4me1_Enh;E011,H3K27ac_Enh;E104,H3K27ac_Enh;E105,H3K27ac_Enh;E129,H3K27ac_Enh;E088,H3K9ac_Pro		.	.	.	21886157,Serum ratio of (1-palmitoylglycerophosphoinositol*)/(1-stearoylglycerol (1-monostearin)),2.00E-05	CEBPB_known5	ENSG00000077092.14	RARB	0	0	NM_000965	RARB	0	0	INT	rs17016773
3	25563151	0	0	0	rs13081182	A	G	0.08	0.3	0.38	0.23	0	0	E027,7_Enh;E126,7_Enh		E009,H3K4me1_Enh;E011,H3K4me1_Enh;E027,H3K4me1_Enh;E049,H3K4me1_Enh;E063,H3K4me1_Enh;E083,H3K4me1_Enh;E095,H3K4me1_Enh;E104,H3K4me1_Enh;E105,H3K4me1_Enh;E125,H3K4me1_Enh;E126,H3K4me1_Enh;E129,H3K4me1_Enh;E011,H3K27ac_Enh;E104,H3K27ac_Enh;E105,H3K27ac_Enh;E129,H3K27ac_Enh;E088,H3K9ac_Pro		.	.	.	.	.	ENSG00000077092.14	RARB	0	0	NM_000965	RARB	0	0	INT	rs13081182
3	25563791	0	0	0	rs17016778	A	G	0.15	0.32	0.38	0.22	1	1	E129,7_Enh	E126,19_DNase;E129,19_DNase	E009,H3K4me1_Enh;E063,H3K4me1_Enh;E073,H3K4me1_Enh;E105,H3K4me1_Enh;E125,H3K4me1_Enh;E126,H3K4me1_Enh;E129,H3K4me1_Enh;E011,H3K27ac_Enh;E129,H3K27ac_Enh;E088,H3K9ac_Pro	E006;E017;E056;E120;E121;E125;E128	.	.	.	20502693,Gene expression of TTLL9 in peripheral blood monocytes,5.68E-06	AP-1_disc3;AP-1_known2;AP-1_known3;AP-1_known4;AP-2_disc1;BAF155_disc1;BATF_disc1;BCL_disc2;Bach1;GATA_disc2;GR_disc2;Irf_disc2;KAP1_disc1;Mef2_disc3;Myc_disc3;NF-E2_known1;PRDM1_disc2;Pdx1_2;Pou6f1_2;RXRA_disc3;STAT_disc2;TCF4_disc1;p300_disc1	ENSG00000077092.14	RARB	0	0	NM_000965	RARB	0	0	INT	rs17016778
12	8036367	0	0	0	rs7955798	C	T	0.23	0.26	0.1	0.39	0	0	E001,7_Enh;E002,7_Enh;E003,7_Enh;E004,7_Enh;E008,7_Enh;E011,1_TssA;E012,7_Enh;E013,7_Enh;E014,7_Enh;E015,2_TssAFlnk;E017,6_EnhG;E018,7_Enh;E019,7_Enh;E020,7_Enh;E024,7_Enh;E025,6_EnhG;E026,2_TssAFlnk;E027,7_Enh;E028,7_Enh;E029,7_Enh;E030,7_Enh;E031,7_Enh;E032,7_Enh;E033,7_Enh;E034,7_Enh;E035,7_Enh;E036,7_Enh;E037,7_Enh;E038,7_Enh;E039,7_Enh;E040,7_Enh;E041,7_Enh;E042,7_Enh;E043,7_Enh;E044,7_Enh;E…	E001,12_TxEnhW;E002,17_EnhW2;E003,12_TxEnhW;E004,12_TxEnhW;E005,12_TxEnhW;E006,12_TxEnhW;E007,12_TxEnhW;E008,12_TxEnhW;E009,12_TxEnhW;E010,17_EnhW2;E011,4_PromD2;E012,12_TxEnhW;E013,4_PromD2;E014,12_TxEnhW;E015,10_TxEnh5;E016,12_TxEnhW;E017,12_TxEnhW;E018,12_TxEnhW;E019,12_TxEnhW;E020,12_TxEnhW;E021,12_TxEnhW;E022,12_TxEnhW;E023,12_TxEnhW;E024,10_TxEnh5;E025,9_TxReg;E026,9_TxReg;E027,10_TxEnh5;E0…	E001,H3K4me1_Enh;E002,H3K4me1_Enh;E003,H3K4me1_Enh;E004,H3K4me1_Enh;E005,H3K4me1_Enh;E006,H3K4me1_Enh;E007,H3K4me1_Enh;E008,H3K4me1_Enh;E009,H3K4me1_Enh;E010,H3K4me1_Enh;E011,H3K4me1_Enh;E012,H3K4me1_Enh;E013,H3K4me1_Enh;E014,H3K4me1_Enh;E015,H3K4me1_Enh;E016,H3K4me1_Enh;E017,H3K4me1_Enh;E018,H3K4me1_Enh;E019,H3K4me1_Enh;E020,H3K4me1_Enh;E021,H3K4me1_Enh;E022,H3K4me1_Enh;E023,H3K4me1_Enh;E024,H3K…	E034;E100;E116	.	GTEx2015_v6,Whole_Blood,C3AR1,1.04490486918545e-07;GTEx2015_v6,Whole_Blood,NECAP1,9.0711910938566e-09;Hao2012,Lung,C3AR1,0.00E+00;Westra2013,Whole_Blood,AC006511.5-3,1.2568401255212092E-20;Westra2013,Whole_Blood,C3AR1,1.4633127207752401E-33	.	20502693,Gene expression of C3AR1 in peripheral blood monocytes,2.30E-21	Pax-4_4	ENSG00000065970.4	FOXJ2	0	0	NM_018416	FOXJ2	0	0	INT	rs7955798
12	8037284	0	0	0	rs10846377	G	T	0.75	0.34	0.3	0.39	0	0			E001,H3K4me1_Enh;E003,H3K4me1_Enh;E004,H3K4me1_Enh;E005,H3K4me1_Enh;E006,H3K4me1_Enh;E007,H3K4me1_Enh;E008,H3K4me1_Enh;E009,H3K4me1_Enh;E010,H3K4me1_Enh;E011,H3K4me1_Enh;E012,H3K4me1_Enh;E013,H3K4me1_Enh;E014,H3K4me1_Enh;E015,H3K4me1_Enh;E017,H3K4me1_Enh;E018,H3K4me1_Enh;E019,H3K4me1_Enh;E020,H3K4me1_Enh;E021,H3K4me1_Enh;E023,H3K4me1_Enh;E024,H3K4me1_Enh;E025,H3K4me1_Enh;E026,H3K4me1_Enh;E027,H3K…	E029;E032;E033;E034;E046;E050;E051;E083;E089;E091;E093;E098;E116;E123;E124	GM12878,PU1,HudsonAlpha,None;GM12891,PU1,HudsonAlpha,None;K562,PU1,HudsonAlpha,None	GTEx2015_v6,Whole_Blood,C3AR1,8.0158828239406e-07;GTEx2015_v6,Whole_Blood,NECAP1,9.54136320941586e-08;Westra2013,Whole_Blood,AC006511.5-3,1.9544326364414394E-20;Westra2013,Whole_Blood,C3AR1,1.4704445121624892E-33	.	20502693,Gene expression of C3AR1 in peripheral blood monocytes,3.14E-20;22233810,Gene expression change of FOXJ2 (ENSG00000065970) in dendritic cells after treatment with Mycobacterium tuberculosis,0.000241608;22233810,Gene expression of FOXJ2 (ENSG00000065970) in dendritic cells treated with Mycobacterium tuberculosis,1.16E-05;22233810,Gene expression of SLC2A3 (ENSG00000059804) in dendritic ce…	NRSF_disc1	ENSG00000065970.4	FOXJ2	0	0	NM_018416	FOXJ2	0	0	INT	rs10846377
12	8037755	0	0	0	rs3782681	A	C	0.21	0.25	0.13	0.39	0	0	E001,7_Enh;E003,7_Enh;E004,7_Enh;E007,7_Enh;E008,7_Enh;E011,1_TssA;E012,7_Enh;E013,7_Enh;E014,7_Enh;E015,2_TssAFlnk;E016,7_Enh;E018,7_Enh;E019,7_Enh;E020,7_Enh;E023,7_Enh;E024,7_Enh;E026,7_Enh;E027,7_Enh;E028,7_Enh;E029,7_Enh;E030,2_TssAFlnk;E031,6_EnhG;E032,7_Enh;E033,7_Enh;E034,7_Enh;E035,7_Enh;E036,7_Enh;E037,7_Enh;E038,7_Enh;E039,7_Enh;E040,7_Enh;E041,7_Enh;E042,7_Enh;E043,7_Enh;E044,7_Enh;E0…	E001,12_TxEnhW;E002,12_TxEnhW;E003,12_TxEnhW;E004,12_TxEnhW;E005,12_TxEnhW;E006,12_TxEnhW;E007,12_TxEnhW;E008,12_TxEnhW;E009,12_TxEnhW;E010,12_TxEnhW;E011,12_TxEnhW;E012,10_TxEnh5;E013,12_TxEnhW;E014,12_TxEnhW;E015,12_TxEnhW;E016,12_TxEnhW;E017,12_TxEnhW;E018,12_TxEnhW;E019,10_TxEnh5;E020,12_TxEnhW;E021,12_TxEnhW;E022,12_TxEnhW;E023,12_TxEnhW;E024,12_TxEnhW;E025,12_TxEnhW;E026,12_TxEnhW;E027,10_T…	E001,H3K4me1_Enh;E002,H3K4me1_Enh;E003,H3K4me1_Enh;E004,H3K4me1_Enh;E005,H3K4me1_Enh;E006,H3K4me1_Enh;E007,H3K4me1_Enh;E008,H3K4me1_Enh;E009,H3K4me1_Enh;E010,H3K4me1_Enh;E011,H3K4me1_Enh;E012,H3K4me1_Enh;E013,H3K4me1_Enh;E014,H3K4me1_Enh;E015,H3K4me1_Enh;E016,H3K4me1_Enh;E017,H3K4me1_Enh;E018,H3K4me1_Enh;E019,H3K4me1_Enh;E020,H3K4me1_Enh;E021,H3K4me1_Enh;E022,H3K4me1_Enh;E023,H3K4me1_Enh;E024,H3K…	E008;E032	.	GTEx2015_v6,Whole_Blood,C3AR1,6.01271411451033e-09;GTEx2015_v6,Whole_Blood,NECAP1,6.98941445272691e-09;Westra2013,Whole_Blood,AC006511.5-3,6.817551346640553E-22;Westra2013,Whole_Blood,C3AR1,1.6650427001351704E-37	.	21829388,Gene expression of C3AR1 in blood,2.2E-14;21829388,Gene expression of ENST00000339754 in blood,1.7E-09	NF-Y_disc1;NF-Y_known1;Pbx3_disc1;Pbx3_disc2;RFX5_disc2;SP2_disc1	ENSG00000065970.4	FOXJ2	0	0	NM_018416	FOXJ2	0	0	INT	rs3782681
12	8041304	0	0	0	rs34994807	C	A	0.15	0.25	0.13	0.39	0	0			E024,H3K4me1_Enh;E038,H3K4me1_Enh;E039,H3K4me1_Enh;E040,H3K4me1_Enh;E043,H3K4me1_Enh;E045,H3K4me1_Enh;E056,H3K4me1_Enh;E076,H3K4me1_Enh;E079,H3K4me1_Enh;E088,H3K4me1_Enh;E107,H3K4me1_Enh;E108,H3K4me1_Enh;E040,H3K27ac_Enh;E041,H3K27ac_Enh;E044,H3K27ac_Enh;E045,H3K27ac_Enh;E055,H3K27ac_Enh;E067,H3K27ac_Enh;E068,H3K27ac_Enh;E069,H3K27ac_Enh;E073,H3K27ac_Enh;E074,H3K27ac_Enh;E087,H3K27ac_Enh;E108,H3K…		.	GTEx2015_v6,Whole_Blood,C3AR1,9.99041458779595e-08;GTEx2015_v6,Whole_Blood,NECAP1,6.0560965795727e-08	.	.	HNF4_known5;RXRA_known3;STAT_known1;STAT_known2	ENSG00000065970.4	FOXJ2	0	0	NM_018416	FOXJ2	0	0	INT	rs34994807
12	8050677	0	0	0	rs17801353	T	G	0.13	0.26	0.16	0.39	0	0	E029,7_Enh;E030,7_Enh;E124,6_EnhG	E029,11_TxEnh3;E030,11_TxEnh3;E031,11_TxEnh3;E050,11_TxEnh3;E124,11_TxEnh3	E006,H3K4me3_Pro;E030,H3K4me3_Pro;E124,H3K4me3_Pro;E013,H3K27ac_Enh;E029,H3K27ac_Enh;E032,H3K27ac_Enh;E041,H3K27ac_Enh;E050,H3K27ac_Enh;E055,H3K27ac_Enh;E061,H3K27ac_Enh;E067,H3K27ac_Enh;E071,H3K27ac_Enh;E073,H3K27ac_Enh;E074,H3K27ac_Enh;E075,H3K27ac_Enh;E096,H3K27ac_Enh;E101,H3K27ac_Enh;E105,H3K27ac_Enh;E106,H3K27ac_Enh;E108,H3K27ac_Enh;E113,H3K27ac_Enh;E115,H3K27ac_Enh;E124,H3K27ac_Enh;E021,H3K…	E022	.	GTEx2015_v6,Whole_Blood,C3AR1,3.97364505725275e-08;GTEx2015_v6,Whole_Blood,NECAP1,2.6001018025215e-07;Westra2013,Whole_Blood,AC006511.5-3,2.847466282108104E-25;Westra2013,Whole_Blood,C3AR1,2.7964135792418516E-44	.	22233810,Gene expression change of C3AR1 (ENSG00000171860) in dendritic cells after treatment with Mycobacterium tuberculosis,0.026960557	HDAC2_disc6;Irf_disc3;Nanog_disc2;STAT_known13	ENSG00000065970.4	FOXJ2	0	0	NM_018416	FOXJ2	0	0	INT	rs17801353
12	8050804	0	0	0	rs61922169	G	C	0.15	0.26	0.16	0.39	0	0	E029,7_Enh;E030,7_Enh;E124,6_EnhG	E029,11_TxEnh3;E030,11_TxEnh3;E031,11_TxEnh3;E050,11_TxEnh3;E124,11_TxEnh3	E006,H3K4me3_Pro;E030,H3K4me3_Pro;E124,H3K4me3_Pro;E013,H3K27ac_Enh;E029,H3K27ac_Enh;E032,H3K27ac_Enh;E041,H3K27ac_Enh;E050,H3K27ac_Enh;E055,H3K27ac_Enh;E061,H3K27ac_Enh;E067,H3K27ac_Enh;E071,H3K27ac_Enh;E073,H3K27ac_Enh;E074,H3K27ac_Enh;E075,H3K27ac_Enh;E096,H3K27ac_Enh;E101,H3K27ac_Enh;E105,H3K27ac_Enh;E106,H3K27ac_Enh;E108,H3K27ac_Enh;E113,H3K27ac_Enh;E115,H3K27ac_Enh;E124,H3K27ac_Enh;E021,H3K…		.	GTEx2015_v6,Whole_Blood,C3AR1,2.69621414544469e-08;GTEx2015_v6,Whole_Blood,NECAP1,1.97925850154378e-07	.	.	.	ENSG00000065970.4	FOXJ2	0	0	NM_018416	FOXJ2	0	0	INT	rs61922169
12	8050842	0	0	0	rs73063344	T	C	0.46	0.3	0.22	0.36	0	0	E029,7_Enh;E030,7_Enh;E124,7_Enh	E029,11_TxEnh3;E030,11_TxEnh3;E031,11_TxEnh3;E050,11_TxEnh3;E124,11_TxEnh3	E006,H3K4me3_Pro;E030,H3K4me3_Pro;E124,H3K4me3_Pro;E013,H3K27ac_Enh;E029,H3K27ac_Enh;E032,H3K27ac_Enh;E041,H3K27ac_Enh;E050,H3K27ac_Enh;E055,H3K27ac_Enh;E061,H3K27ac_Enh;E067,H3K27ac_Enh;E071,H3K27ac_Enh;E073,H3K27ac_Enh;E074,H3K27ac_Enh;E075,H3K27ac_Enh;E096,H3K27ac_Enh;E101,H3K27ac_Enh;E106,H3K27ac_Enh;E108,H3K27ac_Enh;E113,H3K27ac_Enh;E115,H3K27ac_Enh;E124,H3K27ac_Enh;E021,H3K4me1_Enh;E029,H3K…		.	GTEx2015_v6,Whole_Blood,C3AR1,1.81849569518536e-06	.	.	EWSR1-FLI1;GATA_disc3;Irf_disc3;Irf_disc5;Irf_known9;PRDM1_known1;PU.1_disc2;PU.1_disc3;RXRA_disc4;SP1_disc3;STAT_disc7;TATA_disc7	ENSG00000065970.4	FOXJ2	0	0	NM_018416	FOXJ2	0	0	INT	rs73063344
		0	0	0	rs75871129	G	A	0.14	0.25	0.13	0.38	0	0	E029,7_Enh;E030,7_Enh;E032,6_EnhG;E123,7_Enh;E124,2_TssAFlnk	E029,13_EnhA1;E030,11_TxEnh3;E031,11_TxEnh3;E035,11_TxEnh3;E036,11_TxEnh3;E051,11_TxEnh3;E113,17_EnhW2;E124,13_EnhA1	E013,H3K27ac_Enh;E029,H3K27ac_Enh;E041,H3K27ac_Enh;E050,H3K27ac_Enh;E056,H3K27ac_Enh;E061,H3K27ac_Enh;E071,H3K27ac_Enh;E073,H3K27ac_Enh;E074,H3K27ac_Enh;E080,H3K27ac_Enh;E096,H3K27ac_Enh;E101,H3K27ac_Enh;E106,H3K27ac_Enh;E108,H3K27ac_Enh;E113,H3K27ac_Enh;E124,H3K27ac_Enh;E013,H3K4me1_Enh;E021,H3K4me1_Enh;E029,H3K4me1_Enh;E030,H3K4me1_Enh;E031,H3K4me1_Enh;E032,H3K4me1_Enh;E036,H3K4me1_Enh;E046,H3K…		.	.	.	.	.	ENSG00000065970.4	FOXJ2	0	0	NM_018416	FOXJ2	0	0	INT	rs75871129
12	8052261	0	0	0	rs11057053	C	T	0.09	0.27	0.16	0.39	0	0	E029,7_Enh;E030,7_Enh;E080,6_EnhG;E123,7_Enh;E124,7_Enh	E029,15_EnhAF;E030,14_EnhA2;E031,11_TxEnh3;E035,11_TxEnh3;E036,11_TxEnh3;E051,11_TxEnh3;E113,17_EnhW2;E124,14_EnhA2	E013,H3K27ac_Enh;E029,H3K27ac_Enh;E041,H3K27ac_Enh;E050,H3K27ac_Enh;E056,H3K27ac_Enh;E061,H3K27ac_Enh;E071,H3K27ac_Enh;E073,H3K27ac_Enh;E074,H3K27ac_Enh;E080,H3K27ac_Enh;E096,H3K27ac_Enh;E098,H3K27ac_Enh;E101,H3K27ac_Enh;E106,H3K27ac_Enh;E108,H3K27ac_Enh;E113,H3K27ac_Enh;E124,H3K27ac_Enh;E013,H3K4me1_Enh;E021,H3K4me1_Enh;E029,H3K4me1_Enh;E030,H3K4me1_Enh;E031,H3K4me1_Enh;E032,H3K4me1_Enh;E036,H3K…		.	GTEx2015_v6,Whole_Blood,C3AR1,2.30142214754301e-10;GTEx2015_v6,Whole_Blood,FOXJ2,2.2542451773128e-06;GTEx2015_v6,Whole_Blood,NECAP1,4.15009065553134e-09	.	.	Pax-5_disc1;ZID	ENSG00000065970.4	FOXJ2	0	0	NM_018416	FOXJ2	0	0	INT	rs11057053
X	147773627	0	0	0	rs5904772	A	G	0.28	0.1	0.0023	0.14	0	0					.	.	.	.	Cdx;DMRT2;Foxd3	ENSG00000202051.1	U6	5	53651	NR_024499	FMR1-AS1	3	135802	.	rs5904772
3	169661674	0	0	0	rs73882106	A	C	0.25	0.09	0.09	0.06	0	0	E001,10_TssBiv;E002,10_TssBiv;E003,10_TssBiv;E004,10_TssBiv;E005,1_TssA;E006,2_TssAFlnk;E007,1_TssA;E008,10_TssBiv;E009,10_TssBiv;E010,11_BivFlnk;E011,10_TssBiv;E012,10_TssBiv;E013,1_TssA;E014,11_BivFlnk;E015,10_TssBiv;E016,10_TssBiv;E017,10_TssBiv;E018,10_TssBiv;E019,11_BivFlnk;E020,10_TssBiv;E021,10_TssBiv;E022,11_BivFlnk;E023,11_BivFlnk;E024,11_BivFlnk;E025,11_BivFlnk;E026,10_TssBiv;E027,11_Bi…	E001,2_PromU;E002,2_PromU;E003,2_PromU;E004,2_PromU;E005,2_PromU;E006,2_PromU;E007,2_PromU;E008,2_PromU;E009,2_PromU;E010,2_PromU;E011,2_PromU;E012,2_PromU;E013,2_PromU;E014,2_PromU;E015,2_PromU;E016,2_PromU;E017,2_PromU;E018,2_PromU;E019,2_PromU;E020,2_PromU;E021,2_PromU;E022,2_PromU;E023,2_PromU;E024,2_PromU;E025,2_PromU;E026,2_PromU;E027,2_PromU;E028,2_PromU;E029,2_PromU;E030,2_PromU;E031,2_Pr…	E001,H3K4me3_Pro;E002,H3K4me3_Pro;E003,H3K4me3_Pro;E004,H3K4me3_Pro;E005,H3K4me3_Pro;E006,H3K4me3_Pro;E007,H3K4me3_Pro;E008,H3K4me3_Pro;E009,H3K4me3_Pro;E010,H3K4me3_Pro;E011,H3K4me3_Pro;E012,H3K4me3_Pro;E013,H3K4me3_Pro;E014,H3K4me3_Pro;E015,H3K4me3_Pro;E016,H3K4me3_Pro;E017,H3K4me3_Pro;E018,H3K4me3_Pro;E019,H3K4me3_Pro;E020,H3K4me3_Pro;E021,H3K4me3_Pro;E022,H3K4me3_Pro;E023,H3K4me3_Pro;E024,H3K…	E003;E004;E007;E008;E017;E021;E022;E028;E032;E034;E050;E051;E055;E056;E057;E080;E081;E082;E083;E086;E088;E089;E090;E092;E093;E098;E100;E109;E122;E125;E126;E128	HUVEC,POL2,UT-A,None;HepG2,CHD2,Stanford,None;MCF-7,HAE2F1,UCD,None	.	.	.	Egr-1_disc4;Ets_disc7;NRSF_known1;NRSF_known2;SETDB1_disc1;Znf143_disc3	ENSG00000085276.13	MECOM	0	0	NM_004991	MECOM	0	0	INT	rs73882106
3	169662009	0	0	0	rs9874200	T	C	0.59	0.1	0.09	0.07	0	0	E001,10_TssBiv;E002,10_TssBiv;E003,10_TssBiv;E004,1_TssA;E005,1_TssA;E006,2_TssAFlnk;E007,1_TssA;E008,10_TssBiv;E009,10_TssBiv;E010,2_TssAFlnk;E011,10_TssBiv;E012,10_TssBiv;E013,1_TssA;E014,11_BivFlnk;E015,10_TssBiv;E016,10_TssBiv;E017,10_TssBiv;E018,10_TssBiv;E019,10_TssBiv;E020,11_BivFlnk;E021,10_TssBiv;E022,11_BivFlnk;E023,11_BivFlnk;E024,2_TssAFlnk;E025,11_BivFlnk;E026,11_BivFlnk;E027,11_BivF…	E001,2_PromU;E002,2_PromU;E003,3_PromD1;E004,2_PromU;E005,2_PromU;E006,2_PromU;E007,2_PromU;E008,2_PromU;E009,2_PromU;E010,2_PromU;E011,2_PromU;E012,2_PromU;E013,2_PromU;E014,2_PromU;E015,2_PromU;E016,2_PromU;E017,2_PromU;E018,2_PromU;E019,2_PromU;E020,2_PromU;E021,2_PromU;E022,2_PromU;E023,2_PromU;E024,2_PromU;E025,2_PromU;E026,2_PromU;E027,2_PromU;E028,2_PromU;E029,2_PromU;E030,2_PromU;E031,2_P…	E001,H3K4me3_Pro;E002,H3K4me3_Pro;E003,H3K4me3_Pro;E004,H3K4me3_Pro;E005,H3K4me3_Pro;E006,H3K4me3_Pro;E007,H3K4me3_Pro;E008,H3K4me3_Pro;E009,H3K4me3_Pro;E010,H3K4me3_Pro;E011,H3K4me3_Pro;E012,H3K4me3_Pro;E013,H3K4me3_Pro;E014,H3K4me3_Pro;E015,H3K4me3_Pro;E016,H3K4me3_Pro;E017,H3K4me3_Pro;E018,H3K4me3_Pro;E019,H3K4me3_Pro;E020,H3K4me3_Pro;E021,H3K4me3_Pro;E022,H3K4me3_Pro;E023,H3K4me3_Pro;E024,H3K…	E003;E004;E005;E007;E008;E022;E028;E032;E050;E051;E055;E081;E083;E086;E088;E089;E090;E092;E093;E097;E098;E109;E118;E122;E125	HeLa-S3,BAF155,Stanford,None;MCF-7,CTCF,UT-A,None;T-47D,FOXA1,HudsonAlpha,DMSO_0.02pct	.	.	.	ERalpha-a_disc4;ERalpha-a_known4;Esr2;GR_disc1;NF-E2_disc4;SETDB1_disc1	ENSG00000085276.13	MECOM	0	0	NM_004991	MECOM	0	0	INT	rs9874200
3	169664539	0	0	0	rs57455012	A	G	0.14	0.04	0	0.06	1	1	E001,12_EnhBiv;E003,12_EnhBiv;E004,12_EnhBiv;E008,10_TssBiv;E009,12_EnhBiv;E010,12_EnhBiv;E011,12_EnhBiv;E012,12_EnhBiv;E013,10_TssBiv;E014,12_EnhBiv;E015,10_TssBiv;E016,11_BivFlnk;E018,10_TssBiv;E019,11_BivFlnk;E020,11_BivFlnk;E024,12_EnhBiv;E032,12_EnhBiv;E035,10_TssBiv;E041,12_EnhBiv;E043,12_EnhBiv;E050,11_BivFlnk;E051,11_BivFlnk;E054,12_EnhBiv;E055,11_BivFlnk;E056,10_TssBiv;E065,1_TssA;E077,1…	E001,23_PromBiv;E002,23_PromBiv;E003,23_PromBiv;E004,23_PromBiv;E006,23_PromBiv;E008,23_PromBiv;E009,23_PromBiv;E010,23_PromBiv;E011,23_PromBiv;E012,23_PromBiv;E013,23_PromBiv;E014,23_PromBiv;E015,23_PromBiv;E016,23_PromBiv;E017,23_PromBiv;E018,23_PromBiv;E019,23_PromBiv;E020,23_PromBiv;E021,23_PromBiv;E022,23_PromBiv;E024,23_PromBiv;E026,23_PromBiv;E029,23_PromBiv;E030,23_PromBiv;E031,23_PromBiv…	E001,H3K4me1_Enh;E002,H3K4me1_Enh;E003,H3K4me1_Enh;E007,H3K4me1_Enh;E008,H3K4me1_Enh;E009,H3K4me1_Enh;E010,H3K4me1_Enh;E011,H3K4me1_Enh;E012,H3K4me1_Enh;E013,H3K4me1_Enh;E014,H3K4me1_Enh;E015,H3K4me1_Enh;E016,H3K4me1_Enh;E018,H3K4me1_Enh;E019,H3K4me1_Enh;E020,H3K4me1_Enh;E021,H3K4me1_Enh;E022,H3K4me1_Enh;E023,H3K4me1_Enh;E024,H3K4me1_Enh;E027,H3K4me1_Enh;E030,H3K4me1_Enh;E032,H3K4me1_Enh;E034,H3K…	E092;E122	.	.	.	.	AP-1_disc8;DMRT1;Elf5;HMG-IY_1;NF-AT;NF-kappaB_known4;Sox_16	ENSG00000085276.13	MECOM	5	920	NM_004991	MECOM	5	763	.	rs57455012
3	169664625	0	0	0	rs60467128	C	A	0.13	0.04	0	0.06	1	1	E003,12_EnhBiv;E004,12_EnhBiv;E011,12_EnhBiv;E014,12_EnhBiv;E015,10_TssBiv;E016,12_EnhBiv;E018,10_TssBiv;E019,12_EnhBiv;E020,11_BivFlnk;E024,12_EnhBiv;E050,12_EnhBiv;E051,11_BivFlnk;E054,12_EnhBiv;E077,12_EnhBiv;E085,12_EnhBiv;E086,11_BivFlnk;E088,11_BivFlnk;E092,10_TssBiv;E110,12_EnhBiv;E122,2_TssAFlnk	E001,23_PromBiv;E002,23_PromBiv;E003,23_PromBiv;E004,23_PromBiv;E008,23_PromBiv;E011,23_PromBiv;E012,23_PromBiv;E013,23_PromBiv;E014,23_PromBiv;E015,23_PromBiv;E016,23_PromBiv;E018,23_PromBiv;E019,23_PromBiv;E020,23_PromBiv;E035,23_PromBiv;E041,23_PromBiv;E050,23_PromBiv;E051,23_PromBiv;E077,23_PromBiv;E083,23_PromBiv;E086,23_PromBiv;E088,23_PromBiv;E092,23_PromBiv;E098,18_EnhAc;E110,23_PromBiv;E…	E001,H3K4me1_Enh;E002,H3K4me1_Enh;E003,H3K4me1_Enh;E004,H3K4me1_Enh;E007,H3K4me1_Enh;E008,H3K4me1_Enh;E009,H3K4me1_Enh;E010,H3K4me1_Enh;E011,H3K4me1_Enh;E012,H3K4me1_Enh;E013,H3K4me1_Enh;E014,H3K4me1_Enh;E015,H3K4me1_Enh;E016,H3K4me1_Enh;E018,H3K4me1_Enh;E019,H3K4me1_Enh;E020,H3K4me1_Enh;E021,H3K4me1_Enh;E022,H3K4me1_Enh;E023,H3K4me1_Enh;E024,H3K4me1_Enh;E030,H3K4me1_Enh;E035,H3K4me1_Enh;E036,H3K…	E007;E032;E122	.	.	.	.	GATA_disc2;Pbx-1_1;Pou1f1_1;Pou2f2_known8;Pou3f3;Zfp187	ENSG00000085276.13	MECOM	5	1006	NM_004991	MECOM	5	849	.	rs60467128
3	169664677	0	0	0	rs55810219	A	C	0.14	0.04	0	0.06	1	1	E003,12_EnhBiv;E004,12_EnhBiv;E011,12_EnhBiv;E014,12_EnhBiv;E015,10_TssBiv;E016,12_EnhBiv;E018,10_TssBiv;E019,12_EnhBiv;E020,11_BivFlnk;E024,12_EnhBiv;E050,12_EnhBiv;E051,11_BivFlnk;E054,12_EnhBiv;E077,12_EnhBiv;E085,12_EnhBiv;E086,11_BivFlnk;E088,11_BivFlnk;E092,10_TssBiv;E110,12_EnhBiv;E122,2_TssAFlnk	E001,23_PromBiv;E002,23_PromBiv;E003,23_PromBiv;E004,23_PromBiv;E008,23_PromBiv;E011,23_PromBiv;E012,23_PromBiv;E013,23_PromBiv;E014,23_PromBiv;E015,23_PromBiv;E016,23_PromBiv;E018,23_PromBiv;E019,23_PromBiv;E020,23_PromBiv;E035,23_PromBiv;E041,23_PromBiv;E050,23_PromBiv;E051,23_PromBiv;E077,23_PromBiv;E083,23_PromBiv;E086,23_PromBiv;E088,23_PromBiv;E092,23_PromBiv;E098,18_EnhAc;E110,23_PromBiv;E…	E001,H3K4me1_Enh;E002,H3K4me1_Enh;E003,H3K4me1_Enh;E004,H3K4me1_Enh;E007,H3K4me1_Enh;E008,H3K4me1_Enh;E009,H3K4me1_Enh;E010,H3K4me1_Enh;E011,H3K4me1_Enh;E012,H3K4me1_Enh;E013,H3K4me1_Enh;E014,H3K4me1_Enh;E015,H3K4me1_Enh;E016,H3K4me1_Enh;E018,H3K4me1_Enh;E019,H3K4me1_Enh;E020,H3K4me1_Enh;E021,H3K4me1_Enh;E022,H3K4me1_Enh;E023,H3K4me1_Enh;E024,H3K4me1_Enh;E035,H3K4me1_Enh;E036,H3K4me1_Enh;E038,H3K…	E032	.	.	.	.	Sox_14	ENSG00000085276.13	MECOM	5	1058	NM_004991	MECOM	5	901	.	rs55810219
3	169664931	0	0	0	rs56079405	A	G	0.33	0.08	0.09	0.06	0	0	E003,12_EnhBiv;E004,12_EnhBiv;E011,12_EnhBiv;E014,12_EnhBiv;E016,12_EnhBiv;E018,10_TssBiv;E019,12_EnhBiv;E020,12_EnhBiv;E024,12_EnhBiv;E050,12_EnhBiv;E085,12_EnhBiv;E086,12_EnhBiv;E088,12_EnhBiv;E092,10_TssBiv;E110,12_EnhBiv;E122,7_Enh	E002,23_PromBiv;E003,23_PromBiv;E004,23_PromBiv;E008,23_PromBiv;E012,23_PromBiv;E013,23_PromBiv;E014,23_PromBiv;E015,23_PromBiv;E016,23_PromBiv;E018,23_PromBiv;E019,23_PromBiv;E020,23_PromBiv;E092,23_PromBiv;E098,18_EnhAc;E110,23_PromBiv;E122,23_PromBiv	E001,H3K4me1_Enh;E002,H3K4me1_Enh;E003,H3K4me1_Enh;E004,H3K4me1_Enh;E008,H3K4me1_Enh;E009,H3K4me1_Enh;E011,H3K4me1_Enh;E012,H3K4me1_Enh;E013,H3K4me1_Enh;E014,H3K4me1_Enh;E015,H3K4me1_Enh;E016,H3K4me1_Enh;E018,H3K4me1_Enh;E019,H3K4me1_Enh;E020,H3K4me1_Enh;E021,H3K4me1_Enh;E022,H3K4me1_Enh;E024,H3K4me1_Enh;E036,H3K4me1_Enh;E038,H3K4me1_Enh;E041,H3K4me1_Enh;E042,H3K4me1_Enh;E044,H3K4me1_Enh;E047,H3K…	E092	.	.	.	.	TCF11::MafG;TCF12_disc5	ENSG00000085276.13	MECOM	5	1312	NM_004991	MECOM	5	1155	.	rs56079405
3	169669505	0	0	0	rs58846030	T	C	0.2	0.04	0	0.06	0	0	E001,10_TssBiv;E002,10_TssBiv;E003,10_TssBiv;E007,1_TssA;E008,1_TssA;E009,10_TssBiv;E010,11_BivFlnk;E011,10_TssBiv;E012,10_TssBiv;E013,10_TssBiv;E014,10_TssBiv;E015,10_TssBiv;E016,10_TssBiv;E017,10_TssBiv;E018,10_TssBiv;E019,11_BivFlnk;E020,11_BivFlnk;E021,10_TssBiv;E022,2_TssAFlnk;E023,10_TssBiv;E024,1_TssA;E025,11_BivFlnk;E026,10_TssBiv;E027,12_EnhBiv;E028,7_Enh;E029,12_EnhBiv;E031,12_EnhBiv;E0…	E001,2_PromU;E002,23_PromBiv;E003,23_PromBiv;E004,23_PromBiv;E005,23_PromBiv;E006,23_PromBiv;E007,23_PromBiv;E008,23_PromBiv;E009,23_PromBiv;E010,23_PromBiv;E011,23_PromBiv;E012,2_PromU;E013,23_PromBiv;E014,23_PromBiv;E015,2_PromU;E016,23_PromBiv;E017,23_PromBiv;E018,23_PromBiv;E019,2_PromU;E020,2_PromU;E021,23_PromBiv;E022,23_PromBiv;E023,23_PromBiv;E024,23_PromBiv;E025,23_PromBiv;E026,23_PromBi…	E001,H3K4me3_Pro;E002,H3K4me3_Pro;E003,H3K4me3_Pro;E004,H3K4me3_Pro;E005,H3K4me3_Pro;E006,H3K4me3_Pro;E007,H3K4me3_Pro;E008,H3K4me3_Pro;E009,H3K4me3_Pro;E010,H3K4me3_Pro;E011,H3K4me3_Pro;E012,H3K4me3_Pro;E013,H3K4me3_Pro;E014,H3K4me3_Pro;E015,H3K4me3_Pro;E016,H3K4me3_Pro;E017,H3K4me3_Pro;E018,H3K4me3_Pro;E019,H3K4me3_Pro;E020,H3K4me3_Pro;E021,H3K4me3_Pro;E022,H3K4me3_Pro;E023,H3K4me3_Pro;E024,H3K…	E003;E007;E008;E021;E022;E057;E083;E086;E088;E092;E093;E119;E122	ECC-1,ERALPHA_A,HudsonAlpha,Estradiol_10nM;ECC-1,ERALPHA_A,HudsonAlpha,Genistein_100nM;H1-hESC,CTBP2,UCD,None	.	.	.	GCNF;ZBRK1	ENSG00000085276.13	MECOM	5	5886	NM_004991	MECOM	5	5729	.	rs58846030
2	113175223	0	0	0	rs12711762	T	C	0.63	0.4	0.64	0.24	0	0	E005,7_Enh;E009,7_Enh;E012,7_Enh;E022,7_Enh;E029,2_TssAFlnk;E030,2_TssAFlnk;E031,2_TssAFlnk;E032,2_TssAFlnk;E033,1_TssA;E034,2_TssAFlnk;E035,2_TssAFlnk;E036,2_TssAFlnk;E037,1_TssA;E038,1_TssA;E039,1_TssA;E040,1_TssA;E041,1_TssA;E042,2_TssAFlnk;E043,2_TssAFlnk;E044,2_TssAFlnk;E045,1_TssA;E046,2_TssAFlnk;E047,2_TssAFlnk;E048,1_TssA;E050,2_TssAFlnk;E051,2_TssAFlnk;E062,2_TssAFlnk;E063,7_Enh;E066,1_T…	E001,22_PromP;E002,22_PromP;E005,14_EnhA2;E007,22_PromP;E008,22_PromP;E009,4_PromD2;E010,22_PromP;E011,22_PromP;E012,22_PromP;E013,22_PromP;E014,22_PromP;E015,22_PromP;E016,22_PromP;E018,22_PromP;E019,22_PromP;E020,22_PromP;E022,18_EnhAc;E023,22_PromP;E024,22_PromP;E025,22_PromP;E026,22_PromP;E027,22_PromP;E029,3_PromD1;E030,3_PromD1;E031,3_PromD1;E032,3_PromD1;E033,3_PromD1;E034,3_PromD1;E035,3_…	E001,H3K4me1_Enh;E002,H3K4me1_Enh;E003,H3K4me1_Enh;E004,H3K4me1_Enh;E005,H3K4me1_Enh;E006,H3K4me1_Enh;E007,H3K4me1_Enh;E009,H3K4me1_Enh;E010,H3K4me1_Enh;E011,H3K4me1_Enh;E012,H3K4me1_Enh;E013,H3K4me1_Enh;E015,H3K4me1_Enh;E016,H3K4me1_Enh;E018,H3K4me1_Enh;E019,H3K4me1_Enh;E020,H3K4me1_Enh;E021,H3K4me1_Enh;E022,H3K4me1_Enh;E024,H3K4me1_Enh;E029,H3K4me1_Enh;E030,H3K4me1_Enh;E031,H3K4me1_Enh;E032,H3K…	E032;E033;E034;E046;E050;E051;E093;E116;E118	GM10847,POL2,Stanford,None;GM12878,NFKB,Stanford,None;GM12878,NFKB,Stanford,TNFa;GM12878,POL2,HudsonAlpha,None;GM12878,POL2,Stanford,None;GM12878,POL2,Stanford,None;GM12878,POL2,UT-A,None;GM12878,POL24H8,HudsonAlpha,None;GM12878,TBP,Stanford,None;GM12891,NFKB,Stanford,None;GM12891,POL2,HudsonAlpha,None;GM12891,POL2,Stanford,None;GM12891,POL24H8,HudsonAlpha,None;GM12891,YY1,HudsonAlpha,None;GM1289…	GTEx2015_v6,Adipose_Subcutaneous,PSD4,4.43888662461817e-09;GTEx2015_v6,Adipose_Visceral_Omentum,PSD4,2.96860371838504e-06;GTEx2015_v6,Artery_Aorta,AC016683.6,1.64635016494251e-08;GTEx2015_v6,Artery_Aorta,PAX8,3.99296985799874e-07;GTEx2015_v6,Artery_Aorta,PSD4,4.7287704221532e-09;GTEx2015_v6,Artery_Tibial,PSD4,3.25327079315579e-07;GTEx2015_v6,Brain_Cerebellum,AC016683.6,8.14280751007264e-06;GTEx20…	.	.	ERalpha-a_disc1;ERalpha-a_known4;GR_disc6;Nanog_disc2;Nrf1_known2;RXRA_known6;Sox_13;Sox_4	ENSG00000234174.1	AC016683.5	0	0	NM_012455	PSD4	0	0	INT	rs12711762
2	113176597	0	0	0	rs13420063	C	T	0.59	0.4	0.64	0.24	0	0	E005,7_Enh;E012,7_Enh;E022,7_Enh;E029,7_Enh;E030,2_TssAFlnk;E031,3_TxFlnk;E032,2_TssAFlnk;E033,2_TssAFlnk;E034,3_TxFlnk;E035,2_TssAFlnk;E036,3_TxFlnk;E037,2_TssAFlnk;E038,2_TssAFlnk;E039,2_TssAFlnk;E040,2_TssAFlnk;E041,2_TssAFlnk;E042,2_TssAFlnk;E043,2_TssAFlnk;E044,2_TssAFlnk;E045,1_TssA;E046,2_TssAFlnk;E047,2_TssAFlnk;E048,2_TssAFlnk;E050,7_Enh;E051,2_TssAFlnk;E062,3_TxFlnk;E075,1_TssA;E077,2_T…	E002,17_EnhW2;E005,15_EnhAF;E009,22_PromP;E012,22_PromP;E018,17_EnhW2;E029,9_TxReg;E030,9_TxReg;E031,9_TxReg;E032,9_TxReg;E033,9_TxReg;E034,9_TxReg;E035,9_TxReg;E036,9_TxReg;E037,9_TxReg;E038,9_TxReg;E039,9_TxReg;E040,9_TxReg;E041,9_TxReg;E042,9_TxReg;E043,9_TxReg;E044,9_TxReg;E045,9_TxReg;E046,9_TxReg;E047,9_TxReg;E048,9_TxReg;E050,9_TxReg;E051,9_TxReg;E053,22_PromP;E062,9_TxReg;E066,4_PromD2;E0…	E001,H3K4me1_Enh;E002,H3K4me1_Enh;E003,H3K4me1_Enh;E005,H3K4me1_Enh;E009,H3K4me1_Enh;E012,H3K4me1_Enh;E015,H3K4me1_Enh;E016,H3K4me1_Enh;E018,H3K4me1_Enh;E019,H3K4me1_Enh;E020,H3K4me1_Enh;E022,H3K4me1_Enh;E024,H3K4me1_Enh;E029,H3K4me1_Enh;E030,H3K4me1_Enh;E031,H3K4me1_Enh;E032,H3K4me1_Enh;E033,H3K4me1_Enh;E034,H3K4me1_Enh;E035,H3K4me1_Enh;E036,H3K4me1_Enh;E037,H3K4me1_Enh;E038,H3K4me1_Enh;E039,H3K…	E088;E093	.	GTEx2015_v6,Adipose_Subcutaneous,PSD4,9.21556645007328e-09;GTEx2015_v6,Adipose_Visceral_Omentum,PSD4,1.6056320478662e-06;GTEx2015_v6,Artery_Aorta,AC016683.6,1.63381430982995e-09;GTEx2015_v6,Artery_Aorta,PAX8,3.01908474043215e-08;GTEx2015_v6,Artery_Aorta,PSD4,8.45432521686412e-09;GTEx2015_v6,Artery_Tibial,AC016683.6,1.64320041655105e-05;GTEx2015_v6,Artery_Tibial,PSD4,8.24969504746798e-08;GTEx2015_…	.	.	Nkx2_11;RAR	ENSG00000125637.10	PSD4	0	0	NM_012455	PSD4	0	0	INT	rs13420063
2	113176649	0	0	0	rs7595962	C	T	0.59	0.4	0.64	0.24	0	0	E005,7_Enh;E012,7_Enh;E022,7_Enh;E029,7_Enh;E030,2_TssAFlnk;E031,3_TxFlnk;E032,6_EnhG;E033,2_TssAFlnk;E034,3_TxFlnk;E035,6_EnhG;E036,6_EnhG;E037,2_TssAFlnk;E038,2_TssAFlnk;E039,2_TssAFlnk;E040,2_TssAFlnk;E041,2_TssAFlnk;E042,7_Enh;E043,2_TssAFlnk;E044,2_TssAFlnk;E045,7_Enh;E046,6_EnhG;E047,2_TssAFlnk;E048,2_TssAFlnk;E050,6_EnhG;E051,6_EnhG;E062,3_TxFlnk;E075,7_Enh;E077,2_TssAFlnk;E091,7_Enh;E093,…	E005,17_EnhW2;E029,9_TxReg;E030,9_TxReg;E031,9_TxReg;E032,9_TxReg;E033,9_TxReg;E034,9_TxReg;E035,4_PromD2;E036,9_TxReg;E037,9_TxReg;E038,9_TxReg;E039,9_TxReg;E040,9_TxReg;E041,9_TxReg;E042,9_TxReg;E043,9_TxReg;E044,9_TxReg;E045,9_TxReg;E046,9_TxReg;E047,9_TxReg;E048,9_TxReg;E050,9_TxReg;E051,9_TxReg;E062,9_TxReg;E066,12_TxEnhW;E075,12_TxEnhW;E077,9_TxReg;E088,17_EnhW2;E091,4_PromD2;E093,9_TxReg;E…	E001,H3K4me1_Enh;E002,H3K4me1_Enh;E003,H3K4me1_Enh;E005,H3K4me1_Enh;E009,H3K4me1_Enh;E012,H3K4me1_Enh;E015,H3K4me1_Enh;E016,H3K4me1_Enh;E018,H3K4me1_Enh;E019,H3K4me1_Enh;E020,H3K4me1_Enh;E022,H3K4me1_Enh;E024,H3K4me1_Enh;E029,H3K4me1_Enh;E030,H3K4me1_Enh;E031,H3K4me1_Enh;E032,H3K4me1_Enh;E033,H3K4me1_Enh;E034,H3K4me1_Enh;E035,H3K4me1_Enh;E036,H3K4me1_Enh;E037,H3K4me1_Enh;E038,H3K4me1_Enh;E039,H3K…	E088;E093	.	GTEx2015_v6,Adipose_Subcutaneous,PSD4,9.3160590193461e-09;GTEx2015_v6,Adipose_Visceral_Omentum,PSD4,1.5905128104563e-06;GTEx2015_v6,Artery_Aorta,AC016683.6,1.6217294452709e-09;GTEx2015_v6,Artery_Aorta,PAX8,2.99527446284581e-08;GTEx2015_v6,Artery_Aorta,PSD4,8.4085633702652e-09;GTEx2015_v6,Artery_Tibial,AC016683.6,1.63331231066336e-05;GTEx2015_v6,Artery_Tibial,PSD4,8.20957842667168e-08;GTEx2015_v6,…	.	.	.	ENSG00000125637.10	PSD4	0	0	NM_012455	PSD4	0	0	INT	rs7595962
2	113177451	0	0	0	rs4849163	T	C	0.59	0.4	0.64	0.24	0	0	E005,7_Enh;E029,6_EnhG;E030,6_EnhG;E031,6_EnhG;E032,6_EnhG;E033,3_TxFlnk;E034,6_EnhG;E035,7_Enh;E036,6_EnhG;E037,7_Enh;E038,3_TxFlnk;E039,7_Enh;E040,7_Enh;E041,3_TxFlnk;E042,7_Enh;E043,6_EnhG;E044,6_EnhG;E045,6_EnhG;E046,6_EnhG;E047,6_EnhG;E048,3_TxFlnk;E051,6_EnhG;E062,6_EnhG;E077,7_Enh;E091,7_Enh;E093,6_EnhG;E099,7_Enh;E112,6_EnhG;E113,7_Enh;E115,3_TxFlnk;E116,3_TxFlnk;E118,12_EnhBiv;E124,6_EnhG	E005,15_EnhAF;E029,10_TxEnh5;E030,9_TxReg;E031,10_TxEnh5;E032,10_TxEnh5;E033,10_TxEnh5;E034,9_TxReg;E035,12_TxEnhW;E036,12_TxEnhW;E037,9_TxReg;E038,9_TxReg;E039,9_TxReg;E040,9_TxReg;E041,9_TxReg;E042,9_TxReg;E043,9_TxReg;E044,9_TxReg;E045,9_TxReg;E046,10_TxEnh5;E047,9_TxReg;E048,9_TxReg;E050,10_TxEnh5;E051,12_TxEnhW;E062,10_TxEnh5;E091,10_TxEnh5;E093,10_TxEnh5;E099,18_EnhAc;E112,10_TxEnh5;E113,12…	E002,H3K4me1_Enh;E003,H3K4me1_Enh;E005,H3K4me1_Enh;E012,H3K4me1_Enh;E015,H3K4me1_Enh;E019,H3K4me1_Enh;E020,H3K4me1_Enh;E029,H3K4me1_Enh;E030,H3K4me1_Enh;E031,H3K4me1_Enh;E032,H3K4me1_Enh;E033,H3K4me1_Enh;E034,H3K4me1_Enh;E035,H3K4me1_Enh;E036,H3K4me1_Enh;E037,H3K4me1_Enh;E038,H3K4me1_Enh;E039,H3K4me1_Enh;E040,H3K4me1_Enh;E041,H3K4me1_Enh;E042,H3K4me1_Enh;E043,H3K4me1_Enh;E044,H3K4me1_Enh;E045,H3K…		.	GTEx2015_v6,Adipose_Subcutaneous,PSD4,1.14484723027349e-08;GTEx2015_v6,Adipose_Visceral_Omentum,PSD4,1.3975912593041e-06;GTEx2015_v6,Artery_Aorta,AC016683.6,1.43680900779546e-09;GTEx2015_v6,Artery_Aorta,PAX8,2.5017762223174e-08;GTEx2015_v6,Artery_Aorta,PSD4,7.83794850619496e-09;GTEx2015_v6,Artery_Tibial,AC016683.6,1.39955863974537e-05;GTEx2015_v6,Artery_Tibial,PSD4,7.66901599281826e-08;GTEx2015_v…	.	21829388,Gene expression of PAX8 in blood,1.7E-05;21829388,Gene expression of PSD4 in blood,2.1E-29;21886157,Serum ratio of (docosapentaenoate (n3 DPA 22:5n3))/(palmitoylcarnitine),2.00E-05	BATF_disc1	ENSG00000125637.10	PSD4	0	0	NM_012455	PSD4	0	0	INT	rs4849163
2	113177645	0	0	0	rs10864910	C	T	0.24	0.35	0.56	0.19	0	0			E005,H3K27ac_Enh;E032,H3K27ac_Enh;E034,H3K27ac_Enh;E037,H3K27ac_Enh;E038,H3K27ac_Enh;E039,H3K27ac_Enh;E040,H3K27ac_Enh;E041,H3K27ac_Enh;E042,H3K27ac_Enh;E043,H3K27ac_Enh;E044,H3K27ac_Enh;E045,H3K27ac_Enh;E046,H3K27ac_Enh;E047,H3K27ac_Enh;E048,H3K27ac_Enh;E062,H3K27ac_Enh;E066,H3K27ac_Enh;E068,H3K27ac_Enh;E091,H3K27ac_Enh;E093,H3K27ac_Enh;E099,H3K27ac_Enh;E112,H3K27ac_Enh;E115,H3K27ac_Enh;E124,H3K…		.	GTEx2015_v6,Adipose_Subcutaneous,PSD4,4.74166198322162e-07;GTEx2015_v6,Artery_Aorta,AC016683.6,8.34807402028396e-08;GTEx2015_v6,Artery_Aorta,PAX8,8.44399382416742e-07;GTEx2015_v6,Artery_Aorta,PSD4,9.51323667914784e-06;GTEx2015_v6,Artery_Tibial,PSD4,4.26254390406611e-07;GTEx2015_v6,Esophagus_Mucosa,PSD4,8.07307595141531e-08;GTEx2015_v6,Liver,AC016683.6,2.43981014073778e-07;GTEx2015_v6,Liver,PSD4,7…	.	.	Dbx1;HNF4_known8;Pou2f2_known2	ENSG00000125637.10	PSD4	0	0	NM_012455	PSD4	0	0	INT	rs10864910
2	113177679	0	0	0	rs11691876	C	A	0.24	0.35	0.55	0.19	0	0	E005,7_Enh;E029,6_EnhG;E030,6_EnhG;E031,6_EnhG;E032,6_EnhG;E033,3_TxFlnk;E034,6_EnhG;E036,6_EnhG;E037,7_Enh;E038,6_EnhG;E039,7_Enh;E040,7_Enh;E041,3_TxFlnk;E042,7_Enh;E043,7_Enh;E044,3_TxFlnk;E045,6_EnhG;E046,6_EnhG;E047,6_EnhG;E048,6_EnhG;E051,6_EnhG;E062,6_EnhG;E077,7_Enh;E091,7_Enh;E093,6_EnhG;E099,7_Enh;E112,6_EnhG;E113,7_Enh;E115,6_EnhG;E116,3_TxFlnk;E118,12_EnhBiv;E124,6_EnhG	E005,18_EnhAc;E029,12_TxEnhW;E030,9_TxReg;E031,10_TxEnh5;E032,10_TxEnh5;E033,10_TxEnh5;E034,10_TxEnh5;E035,12_TxEnhW;E036,12_TxEnhW;E037,9_TxReg;E038,9_TxReg;E039,9_TxReg;E040,10_TxEnh5;E041,9_TxReg;E042,9_TxReg;E043,9_TxReg;E044,9_TxReg;E045,9_TxReg;E046,10_TxEnh5;E047,9_TxReg;E048,9_TxReg;E050,12_TxEnhW;E051,12_TxEnhW;E062,10_TxEnh5;E091,10_TxEnh5;E093,10_TxEnh5;E099,18_EnhAc;E112,12_TxEnhW;E11…	E005,H3K27ac_Enh;E032,H3K27ac_Enh;E034,H3K27ac_Enh;E037,H3K27ac_Enh;E038,H3K27ac_Enh;E039,H3K27ac_Enh;E040,H3K27ac_Enh;E041,H3K27ac_Enh;E042,H3K27ac_Enh;E043,H3K27ac_Enh;E044,H3K27ac_Enh;E045,H3K27ac_Enh;E046,H3K27ac_Enh;E047,H3K27ac_Enh;E048,H3K27ac_Enh;E062,H3K27ac_Enh;E066,H3K27ac_Enh;E068,H3K27ac_Enh;E091,H3K27ac_Enh;E093,H3K27ac_Enh;E099,H3K27ac_Enh;E112,H3K27ac_Enh;E115,H3K27ac_Enh;E124,H3K…		.	GTEx2015_v6,Adipose_Subcutaneous,PSD4,5.47510143268012e-07;GTEx2015_v6,Artery_Aorta,AC016683.6,1.06583383026279e-07;GTEx2015_v6,Artery_Aorta,PAX8,1.01996108545283e-06;GTEx2015_v6,Artery_Aorta,PSD4,9.11453796399415e-06;GTEx2015_v6,Artery_Tibial,PSD4,6.08861018013843e-07;GTEx2015_v6,Esophagus_Mucosa,PSD4,8.60083877360202e-08;GTEx2015_v6,Liver,AC016683.6,3.53185012566273e-07;GTEx2015_v6,Liver,PSD4,8…	.	.	ERalpha-a_disc4;HNF4_known3;INSM1;Pou6f1_1;RXRA_known3	ENSG00000125637.10	PSD4	0	0	NM_012455	PSD4	0	0	INT	rs11691876
2	113177686	0	0	0	rs202001389	A	AG	0.58	0.4	0.62	0.23	0	0	E005,7_Enh;E029,6_EnhG;E030,6_EnhG;E031,6_EnhG;E032,6_EnhG;E033,3_TxFlnk;E034,6_EnhG;E036,6_EnhG;E037,7_Enh;E038,6_EnhG;E039,7_Enh;E040,7_Enh;E041,3_TxFlnk;E042,7_Enh;E043,7_Enh;E044,3_TxFlnk;E045,6_EnhG;E046,6_EnhG;E047,6_EnhG;E048,6_EnhG;E051,6_EnhG;E062,6_EnhG;E077,7_Enh;E091,7_Enh;E093,6_EnhG;E099,7_Enh;E112,6_EnhG;E113,7_Enh;E115,6_EnhG;E116,3_TxFlnk;E118,12_EnhBiv;E124,6_EnhG	E005,18_EnhAc;E029,12_TxEnhW;E030,9_TxReg;E031,10_TxEnh5;E032,10_TxEnh5;E033,10_TxEnh5;E034,10_TxEnh5;E035,12_TxEnhW;E036,12_TxEnhW;E037,9_TxReg;E038,9_TxReg;E039,9_TxReg;E040,10_TxEnh5;E041,9_TxReg;E042,9_TxReg;E043,9_TxReg;E044,9_TxReg;E045,9_TxReg;E046,10_TxEnh5;E047,9_TxReg;E048,9_TxReg;E050,12_TxEnhW;E051,12_TxEnhW;E062,10_TxEnh5;E091,10_TxEnh5;E093,10_TxEnh5;E099,18_EnhAc;E112,12_TxEnhW;E11…	E005,H3K27ac_Enh;E032,H3K27ac_Enh;E034,H3K27ac_Enh;E037,H3K27ac_Enh;E038,H3K27ac_Enh;E039,H3K27ac_Enh;E040,H3K27ac_Enh;E041,H3K27ac_Enh;E042,H3K27ac_Enh;E043,H3K27ac_Enh;E044,H3K27ac_Enh;E045,H3K27ac_Enh;E046,H3K27ac_Enh;E047,H3K27ac_Enh;E048,H3K27ac_Enh;E062,H3K27ac_Enh;E066,H3K27ac_Enh;E068,H3K27ac_Enh;E091,H3K27ac_Enh;E093,H3K27ac_Enh;E099,H3K27ac_Enh;E112,H3K27ac_Enh;E115,H3K27ac_Enh;E124,H3K…		.	GTEx2015_v6,Adipose_Subcutaneous,PAX8,1.26395222182061e-05;GTEx2015_v6,Adipose_Subcutaneous,PSD4,1.28392194004001e-08;GTEx2015_v6,Adipose_Visceral_Omentum,PSD4,1.14908429193585e-06;GTEx2015_v6,Artery_Aorta,AC016683.6,1.13226655774358e-09;GTEx2015_v6,Artery_Aorta,PAX8,3.80788676650169e-08;GTEx2015_v6,Artery_Aorta,PSD4,1.73307446507401e-08;GTEx2015_v6,Artery_Tibial,AC016683.6,1.70098499239181e-05;G…	.	.	BDP1_disc3;ERalpha-a_disc4;HES1;INSM1	ENSG00000125637.10	PSD4	0	0	NM_012455	PSD4	0	0	INT	rs202001389
2	113177688	0	0	0	rs200618257	C	CT	0.57	0.4	0.62	0.23	0	0	E005,7_Enh;E029,6_EnhG;E030,6_EnhG;E031,6_EnhG;E032,6_EnhG;E033,3_TxFlnk;E034,6_EnhG;E036,6_EnhG;E037,7_Enh;E038,6_EnhG;E039,7_Enh;E040,7_Enh;E041,3_TxFlnk;E042,7_Enh;E043,7_Enh;E044,3_TxFlnk;E045,6_EnhG;E046,6_EnhG;E047,6_EnhG;E048,6_EnhG;E051,6_EnhG;E062,6_EnhG;E077,7_Enh;E091,7_Enh;E093,6_EnhG;E099,7_Enh;E112,6_EnhG;E113,7_Enh;E115,6_EnhG;E116,3_TxFlnk;E118,12_EnhBiv;E124,6_EnhG	E005,18_EnhAc;E029,12_TxEnhW;E030,9_TxReg;E031,10_TxEnh5;E032,10_TxEnh5;E033,10_TxEnh5;E034,10_TxEnh5;E035,12_TxEnhW;E036,12_TxEnhW;E037,9_TxReg;E038,9_TxReg;E039,9_TxReg;E040,10_TxEnh5;E041,9_TxReg;E042,9_TxReg;E043,9_TxReg;E044,9_TxReg;E045,9_TxReg;E046,10_TxEnh5;E047,9_TxReg;E048,9_TxReg;E050,12_TxEnhW;E051,12_TxEnhW;E062,10_TxEnh5;E091,10_TxEnh5;E093,10_TxEnh5;E099,18_EnhAc;E112,12_TxEnhW;E11…	E005,H3K27ac_Enh;E032,H3K27ac_Enh;E034,H3K27ac_Enh;E037,H3K27ac_Enh;E038,H3K27ac_Enh;E039,H3K27ac_Enh;E040,H3K27ac_Enh;E041,H3K27ac_Enh;E042,H3K27ac_Enh;E043,H3K27ac_Enh;E044,H3K27ac_Enh;E045,H3K27ac_Enh;E046,H3K27ac_Enh;E047,H3K27ac_Enh;E048,H3K27ac_Enh;E062,H3K27ac_Enh;E066,H3K27ac_Enh;E068,H3K27ac_Enh;E091,H3K27ac_Enh;E093,H3K27ac_Enh;E099,H3K27ac_Enh;E112,H3K27ac_Enh;E115,H3K27ac_Enh;E124,H3K…		.	GTEx2015_v6,Adipose_Subcutaneous,PAX8,1.09827696021747e-05;GTEx2015_v6,Adipose_Subcutaneous,PSD4,1.33506003323302e-08;GTEx2015_v6,Adipose_Visceral_Omentum,PSD4,1.39044942319661e-06;GTEx2015_v6,Artery_Aorta,AC016683.6,3.06763525750327e-09;GTEx2015_v6,Artery_Aorta,PAX8,5.80811768661963e-08;GTEx2015_v6,Artery_Aorta,PSD4,1.66259027003569e-08;GTEx2015_v6,Artery_Tibial,PSD4,3.41096418344199e-07;GTEx201…	.	.	BDP1_disc3;ERalpha-a_disc4;HES1;HNF4_disc5;NF-Y_known3	ENSG00000125637.10	PSD4	0	0	NM_012455	PSD4	0	0	INT	rs200618257
		0	0	0	rs45627841	T	TG	NA	NA	NA	NA	0	0	E005,7_Enh;E029,6_EnhG;E030,6_EnhG;E031,6_EnhG;E032,6_EnhG;E033,3_TxFlnk;E034,6_EnhG;E036,6_EnhG;E037,7_Enh;E038,6_EnhG;E039,7_Enh;E040,7_Enh;E041,3_TxFlnk;E042,7_Enh;E043,7_Enh;E044,3_TxFlnk;E045,6_EnhG;E046,6_EnhG;E047,6_EnhG;E048,6_EnhG;E051,6_EnhG;E062,6_EnhG;E077,7_Enh;E091,7_Enh;E093,6_EnhG;E099,7_Enh;E112,6_EnhG;E113,7_Enh;E115,6_EnhG;E116,3_TxFlnk;E118,12_EnhBiv;E124,6_EnhG	E005,18_EnhAc;E029,12_TxEnhW;E030,9_TxReg;E031,10_TxEnh5;E032,10_TxEnh5;E033,10_TxEnh5;E034,10_TxEnh5;E035,12_TxEnhW;E036,12_TxEnhW;E037,9_TxReg;E038,9_TxReg;E039,9_TxReg;E040,10_TxEnh5;E041,9_TxReg;E042,9_TxReg;E043,9_TxReg;E044,9_TxReg;E045,9_TxReg;E046,10_TxEnh5;E047,9_TxReg;E048,9_TxReg;E050,12_TxEnhW;E051,12_TxEnhW;E062,10_TxEnh5;E091,10_TxEnh5;E093,10_TxEnh5;E099,18_EnhAc;E112,12_TxEnhW;E11…	E005,H3K27ac_Enh;E032,H3K27ac_Enh;E034,H3K27ac_Enh;E037,H3K27ac_Enh;E038,H3K27ac_Enh;E039,H3K27ac_Enh;E040,H3K27ac_Enh;E041,H3K27ac_Enh;E042,H3K27ac_Enh;E043,H3K27ac_Enh;E044,H3K27ac_Enh;E045,H3K27ac_Enh;E046,H3K27ac_Enh;E047,H3K27ac_Enh;E048,H3K27ac_Enh;E062,H3K27ac_Enh;E066,H3K27ac_Enh;E068,H3K27ac_Enh;E091,H3K27ac_Enh;E093,H3K27ac_Enh;E099,H3K27ac_Enh;E112,H3K27ac_Enh;E115,H3K27ac_Enh;E124,H3K…		.	.	.	.	BDP1_disc3;HES1;NF-Y_known3	ENSG00000125637.10	PSD4	0	0	NM_012455	PSD4	0	0	INT	rs45627841
2	113184402	0	0	0	rs11691322	G	A	0.07	0.35	0.53	0.19	0	0	E029,6_EnhG;E030,6_EnhG;E031,6_EnhG;E032,6_EnhG;E033,3_TxFlnk;E034,6_EnhG;E037,6_EnhG;E038,6_EnhG;E039,6_EnhG;E040,6_EnhG;E041,6_EnhG;E042,6_EnhG;E043,6_EnhG;E044,6_EnhG;E046,6_EnhG;E047,6_EnhG;E048,6_EnhG;E062,6_EnhG;E066,6_EnhG;E077,6_EnhG;E084,7_Enh;E085,6_EnhG;E091,7_Enh;E113,6_EnhG;E115,6_EnhG;E124,6_EnhG	E029,10_TxEnh5;E030,9_TxReg;E031,12_TxEnhW;E032,10_TxEnh5;E033,10_TxEnh5;E034,10_TxEnh5;E037,10_TxEnh5;E038,10_TxEnh5;E039,10_TxEnh5;E040,10_TxEnh5;E041,10_TxEnh5;E042,10_TxEnh5;E043,10_TxEnh5;E044,10_TxEnh5;E045,12_TxEnhW;E046,10_TxEnh5;E047,10_TxEnh5;E048,10_TxEnh5;E050,12_TxEnhW;E062,10_TxEnh5;E091,12_TxEnhW;E093,12_TxEnhW;E116,12_TxEnhW;E124,10_TxEnh5	E005,H3K4me1_Enh;E012,H3K4me1_Enh;E023,H3K4me1_Enh;E029,H3K4me1_Enh;E030,H3K4me1_Enh;E031,H3K4me1_Enh;E032,H3K4me1_Enh;E033,H3K4me1_Enh;E034,H3K4me1_Enh;E037,H3K4me1_Enh;E038,H3K4me1_Enh;E039,H3K4me1_Enh;E040,H3K4me1_Enh;E041,H3K4me1_Enh;E042,H3K4me1_Enh;E043,H3K4me1_Enh;E044,H3K4me1_Enh;E045,H3K4me1_Enh;E046,H3K4me1_Enh;E047,H3K4me1_Enh;E048,H3K4me1_Enh;E050,H3K4me1_Enh;E055,H3K4me1_Enh;E062,H3K…		.	GTEx2015_v6,Adipose_Subcutaneous,PSD4,6.00665749809722e-07;GTEx2015_v6,Artery_Aorta,AC016683.6,2.42822068030818e-09;GTEx2015_v6,Artery_Aorta,PAX8,4.1090008513439e-08;GTEx2015_v6,Artery_Aorta,PSD4,5.22412447583541e-06;GTEx2015_v6,Artery_Tibial,PSD4,1.08085580382347e-07;GTEx2015_v6,Esophagus_Mucosa,PSD4,1.0913422452138e-08;GTEx2015_v6,Esophagus_Muscularis,PAX8,1.58839540290749e-05;GTEx2015_v6,Esoph…	.	.	DMRT5	ENSG00000125637.10	PSD4	0	0	NM_012455	PSD4	0	0	INT	rs11691322
